# Supplementary material for: New taxa, including three new genera show uniqueness of Neotropical Nepticulidae (Lepidoptera)
Source: Zookeys. 2016 Oct 31;(628):1–63. doi: 10.3897/zookeys.628.9805 (PMC5126387; doi:10.3897/zookeys.628.9805)
Supplement: XML Treatment for Stigmella gallicola [file zookeys.628.9805-treatment1.xml]

<!DOCTYPE tp:taxon-treatment
  PUBLIC "-//TaxonX//DTD Taxonomic Treatment Publishing DTD v0 20100105//EN" "tax-treatment-NSO.dtd">
<tp:taxon-treatment xmlns:tp="http://www.plazi.org/taxpub"><tp:treatment-meta><kwd-group><label>Taxon classification</label><kwd><named-content content-type="kingdom">Animalia</named-content></kwd><kwd><named-content content-type="order">Lepidoptera</named-content></kwd><kwd><named-content content-type="family">Nepticulidae</named-content></kwd></kwd-group><mixed-citation publication-type="journal"><person-group><name><surname>van Nieukerken</surname><given-names>Erik J.</given-names></name><name><surname>Doorenweerd</surname><given-names>Camiel</given-names></name><name><surname>Nishida</surname><given-names>Kenji</given-names></name><name><surname>Snyers</surname><given-names>Chris</given-names></name></person-group><article-title>New taxa, including three new genera show uniqueness of Neotropical <tp:taxon-name><tp:taxon-name-part taxon-name-part-type="family">Nepticulidae</tp:taxon-name-part></tp:taxon-name> (<tp:taxon-name><tp:taxon-name-part taxon-name-part-type="order">Lepidoptera</tp:taxon-name-part></tp:taxon-name>)</article-title><source>Zookeys</source><day>31</day><month>10</month><year>2016</year><volume>2016</volume><issue>628</issue><fpage>1</fpage><lpage>63</lpage><pub-id pub-id-type="doi">10.3897/zookeys.628.9805</pub-id></mixed-citation></tp:treatment-meta><tp:nomenclature><tp:taxon-name>
              <tp:taxon-name-part taxon-name-part-type="genus">Stigmella</tp:taxon-name-part>
              <tp:taxon-name-part taxon-name-part-type="species">gallicola</tp:taxon-name-part>
              <object-id xmlns:xlink="http://www.w3.org/1999/xlink" content-type="zoobank" xlink:type="simple">http://zoobank.org/033D9A5B-9C55-4EBE-B3A3-328F128C815A</object-id>
            </tp:taxon-name><tp:taxon-authority>van Nieukerken &amp; Nishida</tp:taxon-authority><tp:taxon-status xmlns:xlink="http://www.w3.org/1999/xlink" xlink:type="simple">sp. n.</tp:taxon-status></tp:nomenclature><tp:treatment-sec sec-type="Holotype male" id="SECID0EQBAG"><title>Holotype male.</title><p>
              <bold>Costa Rica</bold>, Puntarenas province, Monteverde, Estación Biológica Monteverde, <named-content xmlns:xlink="http://www.w3.org/1999/xlink" content-type="dwc:verbatimCoordinates" xlink:type="simple"><named-content content-type="geo-json" specific-use="{&#34;type&#34;:&#34;Point&#34;,&#34;coordinates&#34;:[-84.808139,10.318583]}" id="NCID0E2BAG" xlink:type="simple">10°19'06.9"N, 084°48'29.3"W</named-content></named-content>, 1530 m, 26.x.2001 (adult emergence), col./rear: Kenji Nishida; host plant: <italic><tp:taxon-name><tp:taxon-name-part taxon-name-part-type="genus">Hampea</tp:taxon-name-part> <tp:taxon-name-part taxon-name-part-type="species">appendiculata</tp:taxon-name-part></tp:taxon-name></italic> (<tp:taxon-name><tp:taxon-name-part taxon-name-part-type="family">Malvaceae</tp:taxon-name-part></tp:taxon-name>), gall inducer on young leaf veins, pupate outside of the gall, cocoon spun 20.x.2001; <named-content xmlns:xlink="http://www.w3.org/1999/xlink" content-type="dwc:institutional_code" xlink:type="simple">RMNH</named-content> <tp:taxon-name><tp:taxon-name-part taxon-name-part-type="order">Lepidoptera</tp:taxon-name-part></tp:taxon-name>, Genitalia slide EvN3672, <named-content xmlns:xlink="http://www.w3.org/1999/xlink" content-type="dwc:institutional_code" xlink:type="simple">RMNH</named-content>.INS.23672 (<named-content xmlns:xlink="http://www.w3.org/1999/xlink" content-type="dwc:institutional_code" xlink:type="simple">RMNH</named-content>).</p></tp:treatment-sec><tp:treatment-sec sec-type="Differential diagnosis" id="SECID0EMDAG"><title>Differential diagnosis.</title><p>A large rather uniform moth, shining fuscous brown on almost all parts, with an orange frontal tuft and edged eye caps.</p></tp:treatment-sec><tp:treatment-sec sec-type="description" id="SECID0ERDAG"><title>Description.</title><p>
              <italic>Male</italic> (Figs <xref ref-type="fig" rid="F1">1</xref>, <xref ref-type="fig" rid="F6">33</xref>). Head: frontal tuft orange; antenna with 33–34 segments (n=2); scape cream, with broad grey edge, flagellum brown. Thorax, forewings and hindwings, including fringe, fuscous brown, with strong reflections on forewing and thorax. Abdomen also fuscous, no anal tufts. Legs brown.</p><fig id="F1" position="float" orientation="portrait"><label>Figures 1–8.</label><caption><p>
          <italic><tp:taxon-name><tp:taxon-name-part taxon-name-part-type="genus">Stigmella</tp:taxon-name-part></tp:taxon-name></italic> species, adult habitus. <bold>1</bold> <italic><tp:taxon-name><tp:taxon-name-part taxon-name-part-type="genus">Stigmella</tp:taxon-name-part> <tp:taxon-name-part taxon-name-part-type="species">gallicola</tp:taxon-name-part></tp:taxon-name></italic>, male holotype <bold>2</bold> <italic><tp:taxon-name><tp:taxon-name-part taxon-name-part-type="genus">Stigmella</tp:taxon-name-part> <tp:taxon-name-part taxon-name-part-type="species">gallicola</tp:taxon-name-part></tp:taxon-name></italic>, female Heredia Province, Puerto Viejo de Sarapiquí <bold>3</bold> <italic><tp:taxon-name><tp:taxon-name-part taxon-name-part-type="genus">Stigmella</tp:taxon-name-part> <tp:taxon-name-part taxon-name-part-type="species">schinivora</tp:taxon-name-part></tp:taxon-name></italic>, male holotype <bold>4</bold> <italic><tp:taxon-name><tp:taxon-name-part taxon-name-part-type="genus">Stigmella</tp:taxon-name-part> <tp:taxon-name-part taxon-name-part-type="species">schinivora</tp:taxon-name-part></tp:taxon-name></italic>, female <named-content xmlns:xlink="http://www.w3.org/1999/xlink" content-type="dwc:institutional_code" xlink:type="simple">RMNH</named-content>.INS.24681 <bold>5</bold> <italic><tp:taxon-name><tp:taxon-name-part taxon-name-part-type="genus">Stigmella</tp:taxon-name-part> <tp:taxon-name-part taxon-name-part-type="species">costaricensis</tp:taxon-name-part></tp:taxon-name></italic>, male holotype <bold>6</bold> <italic><tp:taxon-name><tp:taxon-name-part taxon-name-part-type="genus">Stigmella</tp:taxon-name-part> <tp:taxon-name-part taxon-name-part-type="species">intronia</tp:taxon-name-part></tp:taxon-name></italic>, male holotype <bold>7</bold> <italic><tp:taxon-name><tp:taxon-name-part taxon-name-part-type="genus">Stigmella</tp:taxon-name-part> <tp:taxon-name-part taxon-name-part-type="species">molinensis</tp:taxon-name-part></tp:taxon-name></italic>, male holotype <bold>8</bold> <italic><tp:taxon-name><tp:taxon-name-part taxon-name-part-type="genus">Stigmella</tp:taxon-name-part> <tp:taxon-name-part taxon-name-part-type="species">molinensis</tp:taxon-name-part></tp:taxon-name></italic>, female <named-content xmlns:xlink="http://www.w3.org/1999/xlink" content-type="dwc:institutional_code" xlink:type="simple">RMNH</named-content>.INS.24219. Scale bars: 1 mm.</p></caption><graphic xmlns:xlink="http://www.w3.org/1999/xlink" xlink:href="zookeys-628-001-g001.jpg" position="float" orientation="portrait" xlink:type="simple" id="oo_108978.jpg"/></fig><p>
              <italic>Female</italic> (Fig. <xref ref-type="fig" rid="F1">2</xref>). Antenna with 30 (n=2), ovipositor slightly protruding, otherwise as male.</p><p>
              <italic>Measurements</italic>. Male: forewing length 2.5 mm (HT), wingspan: 6.0 mm. Female: forewing length 2.5 mm (n=2), wingspan <italic>ca.</italic> 5.8 mm.</p><p>
              <italic>Male genitalia</italic> (Figs <xref ref-type="fig" rid="F2">9–13</xref>). Total length 265–300 µm. Vinculum anteriorly bilobed. Tegumen a narrow band. Uncus rectangular, posterior edge indented to almost straight, with many setae. Gnathos with two curved posterior processes, widely apart, transverse bar curved. Valva length 175–200 µm, more or less triangular, pointed tip slightly curved inward, inner margin serrate in middle, an inward pointed process on dorsal surface; transtilla with long straight transverse bar. Juxta almost triangular with tip anteriorly between valvae, ventrally two prominent setae. Phallus (Figs <xref ref-type="fig" rid="F2">12</xref>, <xref ref-type="fig" rid="F2">13</xref>) length 365–375 µm, flask shaped, widest at base, vesica with two large curved cornuti, 145–150 µm long (measured from base to tip in straight line) and several small denticulate cornuti.</p><fig id="F2" position="float" orientation="portrait"><label>Figures 9–13.</label><caption><p>
          <italic><tp:taxon-name><tp:taxon-name-part taxon-name-part-type="genus">Stigmella</tp:taxon-name-part> <tp:taxon-name-part taxon-name-part-type="species">gallicola</tp:taxon-name-part></tp:taxon-name></italic>, holotype, male genitalia at different levels of focus, phallus separate (<bold>12, 13</bold>). Scale bars: 100 µm, all to same scale.</p></caption><graphic xmlns:xlink="http://www.w3.org/1999/xlink" xlink:href="zookeys-628-001-g002.jpg" position="float" orientation="portrait" xlink:type="simple" id="oo_108979.jpg"/></fig><p>
              <italic>Female genitalia</italic> (Figs <xref ref-type="fig" rid="F3">14–16</xref>). Total length of bursa <italic>ca.</italic> 1 mm. Ovipositor pointed (Fig. <xref ref-type="fig" rid="F3">14</xref>), anterior apophyses longer than posterior ones. T8 narrow, with <italic>ca.</italic> 18 long setae. Bursa covered with pectinations in a reticulate pattern, more prominently in caudal part (Fig. <xref ref-type="fig" rid="F3">15</xref>). Ductus spermathecae without convolutions, a circular spermathecal vesicle (Fig. <xref ref-type="fig" rid="F3">16</xref>).</p><fig id="F3" position="float" orientation="portrait"><label>Figures 14–16.</label><caption><p>
          <italic><tp:taxon-name><tp:taxon-name-part taxon-name-part-type="genus">Stigmella</tp:taxon-name-part> <tp:taxon-name-part taxon-name-part-type="species">gallicola</tp:taxon-name-part></tp:taxon-name></italic>, female genitalia, slide EvN3739. <bold>14</bold> Abdominal tip, focussed ventrally <bold>15</bold> Bursa, damaged <bold>16</bold> Detail of 15, with ductus spermathecae and vesicle. Scale bars: 100 µm.</p></caption><graphic xmlns:xlink="http://www.w3.org/1999/xlink" xlink:href="zookeys-628-001-g003.jpg" position="float" orientation="portrait" xlink:type="simple" id="oo_108980.jpg"/></fig></tp:treatment-sec><tp:treatment-sec sec-type="biology" id="SECID0ERLAG"><title>Biology.</title><p>
              <italic>Host plant</italic> (Figs <xref ref-type="fig" rid="F4">19–20</xref>). <tp:taxon-name><tp:taxon-name-part taxon-name-part-type="family">Malvaceae</tp:taxon-name-part></tp:taxon-name>: <italic><tp:taxon-name><tp:taxon-name-part taxon-name-part-type="genus">Hampea</tp:taxon-name-part> <tp:taxon-name-part taxon-name-part-type="species">appendiculata</tp:taxon-name-part></tp:taxon-name></italic> (Donn.Sm.) Standl. A tree, occurring between Honduras and Panama from sea level to 1800 m on both the Caribbean and Pacific slopes in Costa Rica (<xref ref-type="bibr" rid="B16">Fryxell 2007</xref>).</p><fig id="F4" position="float" orientation="portrait"><label>Figures 17–22.</label><caption><p>
          <italic><tp:taxon-name><tp:taxon-name-part taxon-name-part-type="genus">Stigmella</tp:taxon-name-part> <tp:taxon-name-part taxon-name-part-type="species">gallicola</tp:taxon-name-part></tp:taxon-name></italic>, habitat and host plant. <bold>17</bold> General habitat at Alto Masis/Tierras Morenas, a premountain rainforest in Parque Nacional Volcán Tenorio, 13 June 2007 <bold>18</bold> same place, 1 June 2007 <bold>19, 20</bold> Habitat and host, <italic><tp:taxon-name><tp:taxon-name-part taxon-name-part-type="genus">Hampea</tp:taxon-name-part> <tp:taxon-name-part taxon-name-part-type="species">appendiculata</tp:taxon-name-part></tp:taxon-name></italic> at same place, 955 m, 14 June 2007 <bold>21, 22</bold> Mature galls on primary leaf veins, respectively adaxial and abaxial view, Estación Biológica Monteverde 1530 m, 22 April 2016, arrows pointing at nectar glands.</p></caption><graphic xmlns:xlink="http://www.w3.org/1999/xlink" xlink:href="zookeys-628-001-g004.jpg" position="float" orientation="portrait" xlink:type="simple" id="oo_108981.jpg"/></fig><p>
              <italic>Gall</italic> (Figs <xref ref-type="fig" rid="F4">21</xref>–<xref ref-type="fig" rid="F6">30</xref>). Galls were induced on leaf veins of young leaves and on axillary leaf buds. Galls on leaf veins are ovoid when mature and more swollen on the leaf underside; length 7–18 mm diameter 3–8 mm (n=18). Galls on axillary leaf buds ovoid by swelling of entire buds (Fig. <xref ref-type="fig" rid="F5">25</xref>) length 8.7– 11.2 mm, diameter 4.1–5.5 mm, gall base of ca. 1.6 mm diameter (n=5). Galls can cause deformation of young leaves. Gall <!--PageBreak--><!--PageBreak-->chamber narrow, located longitudinally in central part of gall, and line with compacted dark brown frass on lower part of chamber, part of the frass reaching towards nectary gland (Figs <xref ref-type="fig" rid="F5">26</xref>, <xref ref-type="fig" rid="F5">27</xref>). Galls were found on ca. 2 meter-tall treelets or large trees of 8–25 m (n=7), however we were unable to examine higher parts of large trees. Most of the collected galls were empty, having a more or less rectangular-shaped exit slit of less <!--PageBreak-->than 1 mm wide (Fig. <xref ref-type="fig" rid="F6">30</xref>). We found inquiline phorid fly larvae (<tp:taxon-name><tp:taxon-name-part taxon-name-part-type="order">Diptera</tp:taxon-name-part></tp:taxon-name>: <tp:taxon-name><tp:taxon-name-part taxon-name-part-type="family">Phoridae</tp:taxon-name-part></tp:taxon-name>) inhabiting old gall chambers. The gall was already recorded by <xref ref-type="bibr" rid="B17">Hanson et al. (2014)</xref>.</p><fig id="F5" position="float" orientation="portrait"><label>Figures 23–29.</label><caption><p>
          <italic><tp:taxon-name><tp:taxon-name-part taxon-name-part-type="genus">Stigmella</tp:taxon-name-part> <tp:taxon-name-part taxon-name-part-type="species">gallicola</tp:taxon-name-part></tp:taxon-name></italic>, galls and larvae in <italic><tp:taxon-name><tp:taxon-name-part taxon-name-part-type="genus">Hampea</tp:taxon-name-part> <tp:taxon-name-part taxon-name-part-type="species">appendiculata</tp:taxon-name-part></tp:taxon-name></italic>, details, all at Estación Biológica Monteverde, 1530 m. <bold>23, 24</bold> Galls on primary leaf veins of young leaf, respectively adaxial and abaxial view, 8 June 2016 <bold>25</bold> Old gall found at axillary leaf bud, same date <bold>26</bold> Longitudinal cut of mature gall with late instar larva in situ, 20 October 2001 <bold>27</bold> Transversely cut leaf (young gall in middle) showing gall chamber and frass mass line, 24 October 2001 <bold>28</bold> Late instar larva in situ, note packed frass in gall chamber, same date <bold>29</bold> Late instar larva, dorsal view, slightly ex situ after gall dissection, 4 April 2015.</p></caption><graphic xmlns:xlink="http://www.w3.org/1999/xlink" xlink:href="zookeys-628-001-g005.jpg" position="float" orientation="portrait" xlink:type="simple" id="oo_108982.jpg"/></fig><fig id="F6" position="float" orientation="portrait"><label>Figures 30–33.</label><caption><p>
          <italic><tp:taxon-name><tp:taxon-name-part taxon-name-part-type="genus">Stigmella</tp:taxon-name-part> <tp:taxon-name-part taxon-name-part-type="species">gallicola</tp:taxon-name-part></tp:taxon-name></italic>, life history details on <italic><tp:taxon-name><tp:taxon-name-part taxon-name-part-type="genus">Hampea</tp:taxon-name-part> <tp:taxon-name-part taxon-name-part-type="species">appendiculata</tp:taxon-name-part></tp:taxon-name></italic>, all at Estación Biológica Monteverde 1530 m. <bold>30</bold> Larval exit hole, 20 October 2001 <bold>31</bold> Cocoon spun on host plant under rearing conditions, same date <bold>32</bold> Recently exited mature larva, 29 April 2016 <bold>33</bold> Reared holotype male resting on host leaf, 26 October 2001.</p></caption><graphic xmlns:xlink="http://www.w3.org/1999/xlink" xlink:href="zookeys-628-001-g006.jpg" position="float" orientation="portrait" xlink:type="simple" id="oo_108983.jpg"/></fig><p>
              <italic>Egg</italic>. Egg position unknown. Probably laid near or at foliar nectaries (nectar glands) abaxially on primary veins of leaf buds or very young leaves.</p><!--PageBreak--><p>
              <italic>Larva</italic> (Figs <xref ref-type="fig" rid="F5">28</xref>, <xref ref-type="fig" rid="F5">29</xref>, <xref ref-type="fig" rid="F6">32</xref>). Early to late instar translucent (n=7), mature last instar translucent yellowish green, 6.0 mm long (n=1).</p><p>
              <italic>Cocoon</italic> (Fig. <xref ref-type="fig" rid="F6">31</xref>). Pale brown to brown, oval, exit slit side is broad and opposite side tapered (apple seed-shaped), 2.8–3.2 mm long, 1.7–1.9 mm wide (n=2). Under rearing conditions inside plastic bags, cocoons were constructed on either host leaf <!--PageBreak-->surface or on paper towels (n=5). Under natural conditions in the field, no cocoons were found on host plant leaves or stems near the galls.</p><p>
              <italic>Voltinism and habits</italic>. Larvae were found inside the galls in March, May and June. Adult emergence has been recorded in January, April, May, June and October.</p><!--PageBreak--><p>
              <italic><tp:taxon-name><tp:taxon-name-part taxon-name-part-type="genus">Parasitoids</tp:taxon-name-part></tp:taxon-name></italic>. <tp:taxon-name><tp:taxon-name-part taxon-name-part-type="family">Braconidae</tp:taxon-name-part></tp:taxon-name>: <tp:taxon-name><tp:taxon-name-part taxon-name-part-type="subfamily">Adelinae</tp:taxon-name-part></tp:taxon-name>: <italic><tp:taxon-name><tp:taxon-name-part taxon-name-part-type="genus">Adelius</tp:taxon-name-part></tp:taxon-name></italic> sp., endo-parasitoid, koinobiont of host larva and pupating inside host cocoon. It was reared from the Alto Masis Station site (n=2). <tp:taxon-name><tp:taxon-name-part taxon-name-part-type="subfamily">Adelinae</tp:taxon-name-part></tp:taxon-name> are specialised parasitoids of <tp:taxon-name><tp:taxon-name-part taxon-name-part-type="family">Nepticulidae</tp:taxon-name-part></tp:taxon-name> (<xref ref-type="bibr" rid="B55">Yu et al. 2011</xref>).</p></tp:treatment-sec><tp:treatment-sec sec-type="distribution" id="SECID0EKUAG"><title>Distribution.</title><p>Costa Rica: Alajuela, Heredia and Puntarenas provinces. Galls have been recorded mostly from Caribbean/Atlantic slope in lowland Costa Rica. The type locality is near the continental divide on the Pacific slope.</p></tp:treatment-sec><tp:treatment-sec sec-type="DNA barcode" id="SECID0EPUAG"><title>
              DNA barcode.</title><p>The Holotype (<named-content xmlns:xlink="http://www.w3.org/1999/xlink" content-type="dwc:institutional_code" xlink:type="simple">RMNH</named-content>.INS.23672) and one female (<named-content xmlns:xlink="http://www.w3.org/1999/xlink" content-type="dwc:institutional_code" xlink:type="simple">RMNH</named-content>.INS.23739) are barcoded, with less than 1% difference. Barcode Identification Number <ext-link xmlns:xlink="http://www.w3.org/1999/xlink" xlink:type="simple" ext-link-type="uri" xlink:href="http://www.boldsystems.org/index.php/Public_BarcodeCluster?clusteruri=BOLD:ACG9386">BOLD:ACG9386</ext-link>. The female was also sequenced for other genes and used in the molecular phylogeny (<xref ref-type="bibr" rid="B15">Doorenweerd et al. 2016</xref>). Sequences may be retrieved in <abbrev xmlns:xlink="http://www.w3.org/1999/xlink" xlink:title="Barcode of Life data Systems" id="ABBRID0ESVAG" xlink:type="simple">BOLD</abbrev> and Genbank under voucher/sample ID <named-content xmlns:xlink="http://www.w3.org/1999/xlink" content-type="dwc:institutional_code" xlink:type="simple">RMNH</named-content>.INS.23739.</p></tp:treatment-sec><tp:treatment-sec sec-type="remarks" id="SECID0ECWAG"><title>Remarks.</title><p>The genitalia of <italic><tp:taxon-name><tp:taxon-name-part taxon-name-part-type="genus">Stigmella</tp:taxon-name-part> <tp:taxon-name-part taxon-name-part-type="species">gallicola</tp:taxon-name-part></tp:taxon-name></italic> resemble somewhat those of the <italic><tp:taxon-name><tp:taxon-name-part taxon-name-part-type="genus">Stigmella</tp:taxon-name-part> <tp:taxon-name-part taxon-name-part-type="species">betulicola</tp:taxon-name-part></tp:taxon-name></italic> group, but in our multi-gene molecular analysis it groups in the clade which contains the <italic><tp:taxon-name><tp:taxon-name-part taxon-name-part-type="genus">Stigmella</tp:taxon-name-part> <tp:taxon-name-part taxon-name-part-type="species">prunifoliella</tp:taxon-name-part></tp:taxon-name></italic> and <italic><tp:taxon-name><tp:taxon-name-part taxon-name-part-type="genus">Stigmella</tp:taxon-name-part> <tp:taxon-name-part taxon-name-part-type="species">ultima</tp:taxon-name-part></tp:taxon-name></italic> groups, without a strongly supported position.</p><p>There are only few cases of galling in <tp:taxon-name><tp:taxon-name-part taxon-name-part-type="family">Nepticulidae</tp:taxon-name-part></tp:taxon-name> known, and this species is the first known in the genus <italic><tp:taxon-name><tp:taxon-name-part taxon-name-part-type="genus">Stigmella</tp:taxon-name-part></tp:taxon-name></italic>. Galling has evolved independently several times in <!--PageBreak--><tp:taxon-name><tp:taxon-name-part taxon-name-part-type="family">Nepticulidae</tp:taxon-name-part></tp:taxon-name>: the North American <italic><tp:taxon-name><tp:taxon-name-part taxon-name-part-type="genus">Ectoedemia</tp:taxon-name-part> <tp:taxon-name-part taxon-name-part-type="species">populella</tp:taxon-name-part></tp:taxon-name></italic> Busck, 1907 makes a petiole gall (<xref ref-type="bibr" rid="B6">Busck 1907</xref>; <xref ref-type="bibr" rid="B53">Wilkinson and Scoble 1979</xref>), but starts with a short leafmine along the midrib. Its behaviour caused Busck to name the new (then monotypic) genus <italic><tp:taxon-name><tp:taxon-name-part taxon-name-part-type="genus">Ectoedemia</tp:taxon-name-part></tp:taxon-name></italic> (= making an external swelling), but only a few species feeding on <italic><tp:taxon-name><tp:taxon-name-part taxon-name-part-type="genus">Populus</tp:taxon-name-part></tp:taxon-name></italic> have similar habits and all other species in the genus are leafminers. The European <italic><tp:taxon-name><tp:taxon-name-part taxon-name-part-type="genus">Trifurcula</tp:taxon-name-part> <tp:taxon-name-part taxon-name-part-type="species">pallidella</tp:taxon-name-part></tp:taxon-name></italic> (Duponchel, 1843) makes a spindle shaped gall in the stem of <italic><tp:taxon-name><tp:taxon-name-part taxon-name-part-type="genus">Cytisus</tp:taxon-name-part></tp:taxon-name></italic> species (<tp:taxon-name><tp:taxon-name-part taxon-name-part-type="family">Fabaceae</tp:taxon-name-part></tp:taxon-name>) (<xref ref-type="bibr" rid="B34">van Nieukerken et al. 2004</xref>), but this gall growth appears to be caused by the intense mining activity in a small portion of the stem. <italic><tp:taxon-name><tp:taxon-name-part taxon-name-part-type="genus">Muhabettana</tp:taxon-name-part> <tp:taxon-name-part taxon-name-part-type="species">nigrifasciata</tp:taxon-name-part></tp:taxon-name></italic> (Walsingham, 1908) of the Canary Islands starts with a small gall on a vein, and later the larva makes a long leafmine in the leaf of <italic><tp:taxon-name><tp:taxon-name-part taxon-name-part-type="genus">Periploca</tp:taxon-name-part> <tp:taxon-name-part taxon-name-part-type="species">laevigata</tp:taxon-name-part></tp:taxon-name></italic> (<tp:taxon-name><tp:taxon-name-part taxon-name-part-type="family">Apocynaceae</tp:taxon-name-part></tp:taxon-name>) (<xref ref-type="bibr" rid="B25">Klimesch 1972</xref>); Klimesch uses the German word “Gallenmine”. <italic><tp:taxon-name><tp:taxon-name-part taxon-name-part-type="genus">Ectoedemia</tp:taxon-name-part> <tp:taxon-name-part taxon-name-part-type="species">castaneae</tp:taxon-name-part></tp:taxon-name></italic> (<xref ref-type="bibr" rid="B7">Busck 1913</xref>) was according to Busck reared from small galls on young twigs, but this is probably not a real gall-former, but an effect of a spiral barkmine in a thin branch: the species is synonymised with the barkminer <italic><tp:taxon-name><tp:taxon-name-part taxon-name-part-type="genus">Zimmermannia</tp:taxon-name-part> <tp:taxon-name-part taxon-name-part-type="species">bosquella</tp:taxon-name-part></tp:taxon-name></italic> (Chambers, 1878) (<xref ref-type="bibr" rid="B36">van Nieukerken et al. 2016</xref>). Of all these species, <italic><tp:taxon-name><tp:taxon-name-part taxon-name-part-type="genus">Stigmella</tp:taxon-name-part> <tp:taxon-name-part taxon-name-part-type="species">gallicola</tp:taxon-name-part></tp:taxon-name></italic> induces and forms the most conspicuous swellings, and its biology is adapted to live inside the gall chamber. Gall-forming nepticulids could have been overlooked, and further studies in gall-inducing <tp:taxon-name><tp:taxon-name-part taxon-name-part-type="order">Lepidoptera</tp:taxon-name-part></tp:taxon-name> may reveal more species. It is worth mentioning that larvae of <italic><tp:taxon-name><tp:taxon-name-part taxon-name-part-type="genus">Rhodoneura</tp:taxon-name-part></tp:taxon-name></italic> cf. <italic>terminalis</italic> (Walker, 1865) (<tp:taxon-name><tp:taxon-name-part taxon-name-part-type="family">Thyrididae</tp:taxon-name-part></tp:taxon-name>) induce spindle-shaped galls on the stem apex of <italic><tp:taxon-name><tp:taxon-name-part taxon-name-part-type="genus">Hampea</tp:taxon-name-part> <tp:taxon-name-part taxon-name-part-type="species">appendiculata</tp:taxon-name-part></tp:taxon-name></italic>. They were reared at Estación Biológica Monteverde and OTS La Selva Biological Station (K. Nishida, personal observation).</p></tp:treatment-sec><tp:treatment-sec sec-type="etymology" id="SECID0E53AG"><title>Etymology.</title><p>The specific name is a noun in apposition, derived from the Latin noun <italic>galla</italic> (= gall) and suffix –<italic>cola</italic>, “dweller in”.</p></tp:treatment-sec><tp:treatment-sec sec-type="material" id="SECID0EI4AG"><title>Other material examined.</title><p>6♂, 3♀, 5 adults, galls, larvae. <bold>Costa Rica</bold>: 1♂, Heredia Province, Puerto Viejo de Sarapiquí, Trimbina Biological Reserve, <named-content xmlns:xlink="http://www.w3.org/1999/xlink" content-type="dwc:verbatimCoordinates" xlink:type="simple"><named-content content-type="geo-json" specific-use="{&#34;type&#34;:&#34;Point&#34;,&#34;coordinates&#34;:[-84.124394,10.416614]}" id="NCID0ET4AG" xlink:type="simple">10°24'59.81"N, 084°7'27.82"W</named-content></named-content>, 161 m, gall inducer on young leaf veins of <italic><tp:taxon-name><tp:taxon-name-part taxon-name-part-type="genus">Hampea</tp:taxon-name-part> <tp:taxon-name-part taxon-name-part-type="species">appendiculata</tp:taxon-name-part></tp:taxon-name></italic>, adult emergence18.i.2003, Kenji Nishida, Genitalia slide JCK15024; 2♀, Heredia Province, Puerto Viejo de Sarapiquí, OTS La Selva Station, main bridge, <named-content xmlns:xlink="http://www.w3.org/1999/xlink" content-type="dwc:verbatimCoordinates" xlink:type="simple"><named-content content-type="geo-json" specific-use="{&#34;type&#34;:&#34;Point&#34;,&#34;coordinates&#34;:[-84.003672,10.431506]}" id="NCID0EF5AG" xlink:type="simple">10°25'53.42"N, 084°0'13.22"W</named-content></named-content>, 50 m, gall inducer on young leaf veins of <italic><tp:taxon-name><tp:taxon-name-part taxon-name-part-type="genus">Hampea</tp:taxon-name-part> <tp:taxon-name-part taxon-name-part-type="species">appendiculata</tp:taxon-name-part></tp:taxon-name></italic>, e.l. 2–5.v.2002, Kenji Nishida, Genitalia slide EvN3739, <named-content xmlns:xlink="http://www.w3.org/1999/xlink" content-type="dwc:institutional_code" xlink:type="simple">RMNH</named-content>.INS.23739; 1♂, Alajuela Province, Parque Nacional Volcán Tenorio, Alto Masis Station, <named-content xmlns:xlink="http://www.w3.org/1999/xlink" content-type="dwc:verbatimCoordinates" xlink:type="simple"><named-content content-type="geo-json" specific-use="{&#34;type&#34;:&#34;Point&#34;,&#34;coordinates&#34;:[-85.000442,10.611108]}" id="NCID0E65AG" xlink:type="simple">10°36'39.99"N, 085°0'1.59"W</named-content></named-content>, 955 m, gall maker on <italic><tp:taxon-name><tp:taxon-name-part taxon-name-part-type="genus">Hampea</tp:taxon-name-part> <tp:taxon-name-part taxon-name-part-type="species">appendiculata</tp:taxon-name-part></tp:taxon-name></italic>, young leaf veins, adult emergence 20.vi.2007, Kenji Nishida; 4♂, 1 ♀, Puntarenas Province: Monteverde, Estación Biológica Monteverde, <named-content xmlns:xlink="http://www.w3.org/1999/xlink" content-type="dwc:verbatimCoordinates" xlink:type="simple"><named-content content-type="geo-json" specific-use="{&#34;type&#34;:&#34;Point&#34;,&#34;coordinates&#34;:[-84.808139,10.318583]}" id="NCID0ER6AG" xlink:type="simple">10°19'06.9"N, 084°48'29.3"W</named-content></named-content>, 1530m, gall inducer on young leaf veins of <italic><tp:taxon-name><tp:taxon-name-part taxon-name-part-type="genus">Hampea</tp:taxon-name-part> <tp:taxon-name-part taxon-name-part-type="species">appendiculata</tp:taxon-name-part></tp:taxon-name></italic>, adult emergence 17.iii–10.iv.2015, cocoons spun approx. 20.iii.2015, Kenji Nishida (<named-content xmlns:xlink="http://www.w3.org/1999/xlink" content-type="dwc:institutional_code" xlink:type="simple">RMNH</named-content>, <abbrev xmlns:xlink="http://www.w3.org/1999/xlink" content-type="institution" xlink:title="Museo de Zoología, Escuela de Biología, Universidad de Costa Rica" id="ABBRID0EIABG" xlink:type="simple">MZUCR</abbrev>).</p></tp:treatment-sec><tp:treatment-sec sec-type="More data from BOLD" id="SECID0ENABG"><title>More data from <abbrev xmlns:xlink="http://www.w3.org/1999/xlink" xlink:title="Barcode of Life data Systems" id="ABBRID0ESABG" xlink:type="simple">BOLD</abbrev></title><p>[specimen not examined, same <abbrev xmlns:xlink="http://www.w3.org/1999/xlink" xlink:title="Barcode Index Number" id="ABBRID0EXABG" xlink:type="simple">BIN</abbrev>]. 1 adult, <bold>Costa Rica</bold>, Guanacaste, Area de Conservacion Guanacaste, Sector San Cristobal, Estacion San Gerardo, <named-content xmlns:xlink="http://www.w3.org/1999/xlink" content-type="dwc:verbatimCoordinates" xlink:type="simple"><named-content content-type="geo-json" specific-use="{&#34;type&#34;:&#34;Point&#34;,&#34;coordinates&#34;:[-85.389000,10.880000]}" id="NCID0EABBG" xlink:type="simple">10.88 -85.389</named-content></named-content>, 575 m, 17–24.ii.2014, DH Janzen, W Hallwachs, Malaise trap GMP#05845, laguna, BIOUG24701-G07 (<named-content xmlns:xlink="http://www.w3.org/1999/xlink" content-type="dwc:institutional_code" xlink:type="simple">BIOUG</named-content>).</p><!--PageBreak--></tp:treatment-sec><ref-list><ref id="B16"><mixed-citation xmlns:xlink="http://www.w3.org/1999/xlink" xlink:type="simple">
          <person-group><name name-style="western"><surname>Fryxell</surname><given-names>P</given-names></name></person-group> (<year>2007</year>) <article-title><tp:taxon-name><tp:taxon-name-part taxon-name-part-type="family">Malvaceae</tp:taxon-name-part></tp:taxon-name>.</article-title> In: <person-group><name name-style="western"><surname>Hammel</surname><given-names>BE</given-names></name><name name-style="western"><surname>Grayum</surname><given-names>MH</given-names></name><name name-style="western"><surname>Herrera</surname><given-names>C</given-names></name><name name-style="western"><surname>Zamora</surname><given-names>N</given-names></name></person-group> (<role>Eds</role>) <issue-title>Manual de plantas de Costa Rica VI, Dicotiledóneas (Haloragaceae – Phytolaccaceae).</issue-title> <source>Missouri Botanical Garden Press, St. Louis</source>, <fpage>313</fpage>–<lpage>373</lpage>.</mixed-citation></ref><ref id="B17"><mixed-citation xmlns:xlink="http://www.w3.org/1999/xlink" xlink:type="simple">
          <person-group><name name-style="western"><surname>Hanson</surname><given-names>P</given-names></name><name name-style="western"><surname>Nishida</surname><given-names>K</given-names></name><name name-style="western"><surname>Gómez-Laurito</surname><given-names>J</given-names></name></person-group> (<year>2014</year>) <article-title>Insect galls of Costa Rica and their parasitoids.</article-title> In: <person-group><name name-style="western"><surname>Fernandes</surname><given-names>WG</given-names></name><name name-style="western"><surname>Santos</surname><given-names>CJ</given-names></name></person-group> (<role>Eds</role>) <issue-title>Neotropical Insect Galls.</issue-title> <source>Springer Netherlands, Dordrecht</source>, <fpage>497</fpage>–<lpage>517</lpage>. doi: <ext-link xlink:type="simple" ext-link-type="doi" xlink:href="10.1007/978-94-017-8783-3_23">10.1007/978-94-017-8783-3_23</ext-link></mixed-citation></ref><ref id="B55"><mixed-citation xmlns:xlink="http://www.w3.org/1999/xlink" xlink:type="simple">
          <person-group><name name-style="western"><surname>Yu</surname><given-names>DSK</given-names></name><name name-style="western"><surname>Achterberg</surname><given-names>C van</given-names></name><name name-style="western"><surname>Horstmann</surname><given-names>K</given-names></name></person-group> (<year>2011</year>) <source>World <tp:taxon-name><tp:taxon-name-part taxon-name-part-type="superfamily">Ichneumonoidea</tp:taxon-name-part></tp:taxon-name> 2011. Taxonomy, biology, morphology and distribution</source>. <publisher-name>Taxapad</publisher-name>. <ext-link xlink:type="simple" ext-link-type="uri" xlink:href="http://www.taxapad.com/index.php">http://www.taxapad.com/index.php</ext-link></mixed-citation></ref><ref id="B15"><mixed-citation xmlns:xlink="http://www.w3.org/1999/xlink" xlink:type="simple">
          <person-group><name name-style="western"><surname>Doorenweerd</surname><given-names>C</given-names></name><name name-style="western"><surname>Nieukerken</surname><given-names>EJ van</given-names></name><name name-style="western"><surname>Hoare</surname><given-names>RJB</given-names></name></person-group> (<year>2016</year>) <article-title>Phylogeny, classification and divergence times of pygmy leafmining moths (<tp:taxon-name><tp:taxon-name-part taxon-name-part-type="order">Lepidoptera</tp:taxon-name-part></tp:taxon-name>: <tp:taxon-name><tp:taxon-name-part taxon-name-part-type="family">Nepticulidae</tp:taxon-name-part></tp:taxon-name>): the earliest lepidopteran radiation on Angiosperms?</article-title> <source>Systematic Entomology</source>, <comment>early view</comment>. doi: <ext-link xlink:type="simple" ext-link-type="doi" xlink:href="10.1111/syen.12212">10.1111/syen.12212</ext-link></mixed-citation></ref><ref id="B6"><mixed-citation xmlns:xlink="http://www.w3.org/1999/xlink" xlink:type="simple">
          <person-group><name name-style="western"><surname>Busck</surname><given-names>A</given-names></name></person-group> (<year>1907</year>) <article-title>New american <tp:taxon-name><tp:taxon-name-part taxon-name-part-type="section">Tineina</tp:taxon-name-part></tp:taxon-name>.</article-title> <source>Proceedings of the Entomological Society of Washington</source> <volume>8</volume>: <fpage>86</fpage>–<lpage>99</lpage>. <ext-link xlink:type="simple" ext-link-type="uri" xlink:href="http://biodiversitylibrary.org/page/2345065">http://biodiversitylibrary.org/page/2345065</ext-link></mixed-citation></ref><ref id="B53"><mixed-citation xmlns:xlink="http://www.w3.org/1999/xlink" xlink:type="simple">
          <person-group><name name-style="western"><surname>Wilkinson</surname><given-names>C</given-names></name><name name-style="western"><surname>Scoble</surname><given-names>MJ</given-names></name></person-group> (<year>1979</year>) <article-title>The <tp:taxon-name><tp:taxon-name-part taxon-name-part-type="family">Nepticulidae</tp:taxon-name-part></tp:taxon-name> (<tp:taxon-name><tp:taxon-name-part taxon-name-part-type="order">Lepidoptera</tp:taxon-name-part></tp:taxon-name>) of Canada.</article-title> <source>Memoirs of the Entomological Society of Canada</source> <volume>111</volume>: <fpage>1</fpage>–<lpage>129</lpage>. doi: <ext-link xlink:type="simple" ext-link-type="doi" xlink:href="10.4039/entm111107fv">10.4039/entm111107fv</ext-link></mixed-citation></ref><ref id="B34"><mixed-citation xmlns:xlink="http://www.w3.org/1999/xlink" xlink:type="simple">
          <person-group><name name-style="western"><surname>Nieukerken</surname><given-names>EJ van</given-names></name><name name-style="western"><surname>Mazurkiewicz</surname><given-names>A</given-names></name><name name-style="western"><surname>Pałka</surname><given-names>K</given-names></name></person-group> (<year>2004</year>) <article-title><italic><tp:taxon-name><tp:taxon-name-part taxon-name-part-type="genus">Trifurcula</tp:taxon-name-part> <tp:taxon-name-part taxon-name-part-type="species">pallidella</tp:taxon-name-part></tp:taxon-name></italic> (Duponchel, 1843) (<tp:taxon-name><tp:taxon-name-part taxon-name-part-type="family">Nepticulidae</tp:taxon-name-part></tp:taxon-name>): distribution, biology and immature stages, particularly in Poland.</article-title> <source>Nota Lepidopterologica</source> <volume>27</volume>: <fpage>159</fpage>–<lpage>178</lpage>. <ext-link xlink:type="simple" ext-link-type="uri" xlink:href="http://www.biodiversitylibrary.org/part/147307">http://www.biodiversitylibrary.org/part/147307</ext-link></mixed-citation></ref><ref id="B25"><mixed-citation xmlns:xlink="http://www.w3.org/1999/xlink" xlink:type="simple">
          <person-group><name name-style="western"><surname>Klimesch</surname><given-names>J</given-names></name></person-group> (<year>1972</year>) <article-title><italic><tp:taxon-name><tp:taxon-name-part taxon-name-part-type="genus">Dechtiria</tp:taxon-name-part> <tp:taxon-name-part taxon-name-part-type="species">nigrifasciata</tp:taxon-name-part></tp:taxon-name></italic> (Wlsm.) (Lep., <tp:taxon-name><tp:taxon-name-part taxon-name-part-type="family">Nepticulidae</tp:taxon-name-part></tp:taxon-name>). Ein Beitrag zur Genitalmorphologie und Ökologie.</article-title> <source>Mitteilungen der Münchner Entomologischen Gesellschaft</source> <volume>62</volume>: <fpage>1</fpage>–<lpage>12</lpage>. <ext-link xlink:type="simple" ext-link-type="uri" xlink:href="http://biodiversitylibrary.org/page/29012537">http://biodiversitylibrary.org/page/29012537</ext-link></mixed-citation></ref><ref id="B7"><mixed-citation xmlns:xlink="http://www.w3.org/1999/xlink" xlink:type="simple">
          <person-group><name name-style="western"><surname>Busck</surname><given-names>A</given-names></name></person-group> (<year>1913</year>) <article-title>Two <tp:taxon-name><tp:taxon-name-part taxon-name-part-type="above-genus">microlepidoptera</tp:taxon-name-part></tp:taxon-name> injurious to Chestnut.</article-title> <source>Proceedings of the Entomological Society of Washington</source> <volume>15</volume>: <fpage>102</fpage>–<lpage>104</lpage>. <ext-link xlink:type="simple" ext-link-type="uri" xlink:href="http://biostor.org/reference/99133">http://biostor.org/reference/99133</ext-link></mixed-citation></ref><ref id="B36"><mixed-citation xmlns:xlink="http://www.w3.org/1999/xlink" xlink:type="simple">
          <person-group><name name-style="western"><surname>Nieukerken</surname><given-names>EJ van</given-names></name><name name-style="western"><surname>Doorenweerd</surname><given-names>C</given-names></name><name name-style="western"><surname>Hoare</surname><given-names>RJB</given-names></name><name name-style="western"><surname>Davis</surname><given-names>DR</given-names></name></person-group> (<year>2016</year>) <article-title>Revised classification and catalogue of global <tp:taxon-name><tp:taxon-name-part taxon-name-part-type="family">Nepticulidae</tp:taxon-name-part></tp:taxon-name> and <tp:taxon-name><tp:taxon-name-part taxon-name-part-type="family">Opostegidae</tp:taxon-name-part></tp:taxon-name> (<tp:taxon-name><tp:taxon-name-part taxon-name-part-type="order">Lepidoptera</tp:taxon-name-part></tp:taxon-name>: <tp:taxon-name><tp:taxon-name-part taxon-name-part-type="superfamily">Nepticuloidea</tp:taxon-name-part></tp:taxon-name>).</article-title> <source>ZooKeys</source> <volume>628</volume>: <fpage>65</fpage>–<lpage>246</lpage>. doi: <ext-link xlink:type="simple" ext-link-type="doi" xlink:href="10.3897/zookeys.628.9799">10.3897/zookeys.628.9799</ext-link></mixed-citation></ref></ref-list></tp:taxon-treatment>
