# Supplementary material for: New taxa, including three new genera show uniqueness of Neotropical Nepticulidae (Lepidoptera)
Source: Zookeys. 2016 Oct 31;(628):1–63. doi: 10.3897/zookeys.628.9805 (PMC5126387; doi:10.3897/zookeys.628.9805)
Supplement: XML Treatment for Stigmella schinivora [file zookeys.628.9805-treatment2.xml]

<!DOCTYPE tp:taxon-treatment
  PUBLIC "-//TaxonX//DTD Taxonomic Treatment Publishing DTD v0 20100105//EN" "tax-treatment-NSO.dtd">
<tp:taxon-treatment xmlns:tp="http://www.plazi.org/taxpub"><tp:treatment-meta><kwd-group><label>Taxon classification</label><kwd><named-content content-type="kingdom">Animalia</named-content></kwd><kwd><named-content content-type="order">Lepidoptera</named-content></kwd><kwd><named-content content-type="family">Nepticulidae</named-content></kwd></kwd-group><mixed-citation publication-type="journal"><person-group><name><surname>van Nieukerken</surname><given-names>Erik J.</given-names></name><name><surname>Doorenweerd</surname><given-names>Camiel</given-names></name><name><surname>Nishida</surname><given-names>Kenji</given-names></name><name><surname>Snyers</surname><given-names>Chris</given-names></name></person-group><article-title>New taxa, including three new genera show uniqueness of Neotropical <tp:taxon-name><tp:taxon-name-part taxon-name-part-type="family">Nepticulidae</tp:taxon-name-part></tp:taxon-name> (<tp:taxon-name><tp:taxon-name-part taxon-name-part-type="order">Lepidoptera</tp:taxon-name-part></tp:taxon-name>)</article-title><source>Zookeys</source><day>31</day><month>10</month><year>2016</year><volume>2016</volume><issue>628</issue><fpage>1</fpage><lpage>63</lpage><pub-id pub-id-type="doi">10.3897/zookeys.628.9805</pub-id></mixed-citation></tp:treatment-meta><tp:nomenclature><tp:taxon-name>
              <tp:taxon-name-part taxon-name-part-type="genus">Stigmella</tp:taxon-name-part>
              <tp:taxon-name-part taxon-name-part-type="species">schinivora</tp:taxon-name-part>
              <object-id xmlns:xlink="http://www.w3.org/1999/xlink" content-type="zoobank" xlink:type="simple">http://zoobank.org/00C3D062-71A9-400B-8A26-E416451048F9</object-id>
            </tp:taxon-name><tp:taxon-authority>van Nieukerken</tp:taxon-authority><tp:taxon-status xmlns:xlink="http://www.w3.org/1999/xlink" xlink:type="simple">sp. n.</tp:taxon-status></tp:nomenclature><tp:treatment-sec sec-type="Holotype male" id="SECID0EFDBG"><title>Holotype male.</title><p>
              <bold>Argentina</bold> (Misiones), Cataratas del Iguazú. 27.viii.2000, 21J YM5645, E.J. van Nieukerken; leafmines, rather cultivated part of park; <italic><tp:taxon-name><tp:taxon-name-part taxon-name-part-type="genus">Schinus</tp:taxon-name-part> <tp:taxon-name-part taxon-name-part-type="species">terebinthifolius</tp:taxon-name-part></tp:taxon-name></italic>, e.l. 11–12.ix.2000, <named-content xmlns:xlink="http://www.w3.org/1999/xlink" content-type="dwc:institutional_code" xlink:type="simple">RMNH</named-content>/EvN no 2000148–1, Genitalia slide EvN3986, <named-content xmlns:xlink="http://www.w3.org/1999/xlink" content-type="dwc:institutional_code" xlink:type="simple">RMNH</named-content>.INS.23986 (<named-content xmlns:xlink="http://www.w3.org/1999/xlink" content-type="dwc:institutional_code" xlink:type="simple">RMNH</named-content>).</p></tp:treatment-sec><tp:treatment-sec sec-type="Differential diagnosis" id="SECID0EPEBG"><title>Differential diagnosis.</title><p>A completely leaden coloured species, with orange head and leaden edged scape, collar also leaden. The genitalia do not resemble any other Neotropical <italic><tp:taxon-name><tp:taxon-name-part taxon-name-part-type="genus">Stigmella</tp:taxon-name-part></tp:taxon-name></italic> species closely.</p></tp:treatment-sec><tp:treatment-sec sec-type="description" id="SECID0E3EBG"><title>Description.</title><p>
              <italic>Male</italic> (Fig. <xref ref-type="fig" rid="F1">3</xref>). Head with frontal tuft yellow, collar leaden grey, scape white, edged grey posteriorly, pedicel white, flagellum leaden; antenna with 23–24 segments (n=3). Thorax and forewings uniformly shining leaden grey, smoothly scaled, hindwings slightly darker. Underside forewing dark grey. Abdomen without anal tufts.</p><p>
              <italic>Female</italic> (Fig. <xref ref-type="fig" rid="F1">4</xref>). Antenna with 20–21 segments (n=2). Scape hardly with grey edging, hindwings paler than in male, same colour as forewings.</p><p>
              <italic>Measurements</italic>. Male: forewing length 1.7–1.8 mm (n=2), wingspan: 4.0 mm (n=2). Female: forewing length 1.7– 2.0 mm (n=2), wingspan 3.9–4.2 mm (n=2).</p><p>
              <italic>Male genitalia</italic> (Figs <xref ref-type="fig" rid="F7">34–37</xref>). Total length vinculum 185–200 µm, valva 135µm, phallus 260–285 µm (n=3). Phallus asymmetric, anteriorly bending to the left, vesica with many small cornuti.</p><fig id="F7" position="float" orientation="portrait"><label>Figures 34–37.</label><caption><p>
          <italic><tp:taxon-name><tp:taxon-name-part taxon-name-part-type="genus">Stigmella</tp:taxon-name-part> <tp:taxon-name-part taxon-name-part-type="species">schinivora</tp:taxon-name-part></tp:taxon-name></italic>, male genitalia. <bold>34–36</bold> Holotype, slide EvN3986, in different levels of focus <bold>37</bold> Detail of cornuti in phallus, slide EvN4500. Scale bars: 100 µm.</p></caption><graphic xmlns:xlink="http://www.w3.org/1999/xlink" xlink:href="zookeys-628-001-g007.jpg" position="float" orientation="portrait" xlink:type="simple" id="oo_108984.jpg"/></fig><p>
              <italic>Female genitalia</italic> (Figs <xref ref-type="fig" rid="F8">38–40</xref>). Length of bursa ca 340 µm. T8 apically pointed, with ca 15–20 setae total. Posterior apophyses longer than anterior ones. No sclerotisations or signa observed in the single relatively poor genitalia slide.</p><fig id="F8" position="float" orientation="portrait"><label>Figures 38–40.</label><caption><p>
          <italic><tp:taxon-name><tp:taxon-name-part taxon-name-part-type="genus">Stigmella</tp:taxon-name-part> <tp:taxon-name-part taxon-name-part-type="species">schinivora</tp:taxon-name-part></tp:taxon-name></italic>, female genitalia, slide EvN4681 <bold>38, 39</bold> Overview at different focus levels <bold>40</bold> Details of tergum 8. Scale bars: 100 µm.</p></caption><graphic xmlns:xlink="http://www.w3.org/1999/xlink" xlink:href="zookeys-628-001-g008.jpg" position="float" orientation="portrait" xlink:type="simple" id="oo_108985.jpg"/></fig></tp:treatment-sec><tp:treatment-sec sec-type="biology" id="SECID0E1HBG"><title>Biology.</title><p>
              <italic>Host plants</italic>. <tp:taxon-name><tp:taxon-name-part taxon-name-part-type="family">Anacardiaceae</tp:taxon-name-part></tp:taxon-name>: <italic><tp:taxon-name><tp:taxon-name-part taxon-name-part-type="genus">Schinus</tp:taxon-name-part> <tp:taxon-name-part taxon-name-part-type="species">terebinthifolia</tp:taxon-name-part></tp:taxon-name></italic> Raddi, the Brazilian pepper tree.</p><p>
              <italic><tp:taxon-name><tp:taxon-name-part taxon-name-part-type="genus">Leafmines</tp:taxon-name-part></tp:taxon-name></italic> (Figs <xref ref-type="fig" rid="F9">41–43</xref>). The mine is a much contorted upper surface gallery, track often doubling back, usually confined to the small space between two lateral veins and the midrib; mine filled with black frass; larval exit hole on upperside. Mine poorly visible in transmitted light, or from underside, due to leaf thickness.</p><fig id="F9" position="float" orientation="portrait"><label>Figures 41–43.</label><caption><p>
          <italic><tp:taxon-name><tp:taxon-name-part taxon-name-part-type="genus">Stigmella</tp:taxon-name-part> <tp:taxon-name-part taxon-name-part-type="species">schinivora</tp:taxon-name-part></tp:taxon-name></italic>, leafmines on <italic><tp:taxon-name><tp:taxon-name-part taxon-name-part-type="genus">Schinus</tp:taxon-name-part> <tp:taxon-name-part taxon-name-part-type="species">terebinthifolia</tp:taxon-name-part></tp:taxon-name></italic>. <bold>41</bold> EvN 2000148H, collected as vacated mine <bold>42</bold> EvN 2000148K, mine from which larva was reared <bold>43</bold> EvN 2000149K, mine with dead larva, next to a mine of <italic><tp:taxon-name><tp:taxon-name-part taxon-name-part-type="genus">Leurocephala</tp:taxon-name-part> <tp:taxon-name-part taxon-name-part-type="species">schinusae</tp:taxon-name-part></tp:taxon-name></italic>, the large brown blotch. Scale bars: 5 mm.</p></caption><graphic xmlns:xlink="http://www.w3.org/1999/xlink" xlink:href="zookeys-628-001-g009.jpg" position="float" orientation="portrait" xlink:type="simple" id="oo_108987.jpg"/></fig><p>
              <italic>Egg</italic>. The egg is always deposited on leaf upperside, frequently against a lateral vein.</p><p>
              <italic>Larva</italic>: green.</p><p>
              <italic>Voltinism and habits</italic>. Larvae were collected in late August, adults emerged indoors in September, and were caught in malaise traps from late September to late October. We collected the mines on planted trees, together with large numbers of the then still undescribed <italic><tp:taxon-name><tp:taxon-name-part taxon-name-part-type="genus">Leurocephala</tp:taxon-name-part> <tp:taxon-name-part taxon-name-part-type="species">schinusae</tp:taxon-name-part></tp:taxon-name></italic> Davis &amp; McKay (<xref ref-type="bibr" rid="B11">Davis et al. 2011</xref>).</p></tp:treatment-sec><tp:treatment-sec sec-type="distribution" id="SECID0EJLBG"><title>Distribution.</title><p>Argentina: Misiones.</p></tp:treatment-sec><tp:treatment-sec sec-type="DNA barcode" id="SECID0EOLBG"><title>
              DNA barcode.</title><p>We barcoded two specimens from our reared series (not the Holotype), that appeared to match with a large number of records from the Malaise traps in <!--PageBreak--><!--PageBreak-->Misiones, giving a total of 26 barcodes, all in <abbrev xmlns:xlink="http://www.w3.org/1999/xlink" xlink:title="Barcode Index Number" id="ABBRID0E2LBG" xlink:type="simple">BIN</abbrev> <ext-link xmlns:xlink="http://www.w3.org/1999/xlink" xlink:type="simple" ext-link-type="uri" xlink:href="http://www.boldsystems.org/index.php/Public_BarcodeCluster?clusteruri=BOLD:ACN0764">BOLD:ACN0764</ext-link>. One specimen was also sequenced for other genes and will be used in a forthcoming analytical paper. Sequences may be retrieved in <abbrev xmlns:xlink="http://www.w3.org/1999/xlink" xlink:title="Barcode of Life data Systems" id="ABBRID0EEMBG" xlink:type="simple">BOLD</abbrev> and later also in Genbank under voucher/sample ID <named-content xmlns:xlink="http://www.w3.org/1999/xlink" content-type="dwc:institutional_code" xlink:type="simple">RMNH</named-content>.INS.24681.</p></tp:treatment-sec><tp:treatment-sec sec-type="remarks" id="SECID0EUMBG"><title>Remarks.</title><p>Molecular analysis suggest that <italic><tp:taxon-name><tp:taxon-name-part taxon-name-part-type="genus">Stigmella</tp:taxon-name-part> <tp:taxon-name-part taxon-name-part-type="species">schinivora</tp:taxon-name-part></tp:taxon-name></italic> is closely related to the North American <tp:taxon-name><tp:taxon-name-part taxon-name-part-type="family">Anacardiaceae</tp:taxon-name-part></tp:taxon-name> feeding species in the <italic><tp:taxon-name><tp:taxon-name-part taxon-name-part-type="genus">Stigmella</tp:taxon-name-part> <tp:taxon-name-part taxon-name-part-type="species">prunifoliella</tp:taxon-name-part></tp:taxon-name></italic> group, which suggests a single host-shift from <tp:taxon-name><tp:taxon-name-part taxon-name-part-type="family">Rosaceae</tp:taxon-name-part></tp:taxon-name> or <tp:taxon-name><tp:taxon-name-part taxon-name-part-type="family">Rhamnaceae</tp:taxon-name-part></tp:taxon-name>, but in some analyses it also groups with the European <italic><tp:taxon-name><tp:taxon-name-part taxon-name-part-type="genus">Stigmella</tp:taxon-name-part> <tp:taxon-name-part taxon-name-part-type="species">diniensis</tp:taxon-name-part></tp:taxon-name></italic> (Klimesch, 1975) that feeds on <tp:taxon-name><tp:taxon-name-part taxon-name-part-type="family">Cistaceae</tp:taxon-name-part></tp:taxon-name>. It is currently the only known Neotropical species of this group of species.</p><!--PageBreak--><p>
              <xref ref-type="bibr" rid="B11">Davis et al. (2011)</xref> described four gracillariid leafminers of the Brazilian pepper tree, partly aiming at finding suitable candidates to release as biological control against the invading pepper tree in Florida. They did not report on any nepticulid, but we assume that <italic><tp:taxon-name><tp:taxon-name-part taxon-name-part-type="genus">Stigmella</tp:taxon-name-part> <tp:taxon-name-part taxon-name-part-type="species">schinivora</tp:taxon-name-part></tp:taxon-name></italic> is also widespread with the host. It could be added to the list of potential control candidates, but we doubt its effectiveness, given the small size. Also the fact that several <tp:taxon-name><tp:taxon-name-part taxon-name-part-type="family">Anacardiaceae</tp:taxon-name-part></tp:taxon-name> miners are not very host specific is a risk, as released control species might shift to native North American <italic><tp:taxon-name><tp:taxon-name-part taxon-name-part-type="genus">Rhus</tp:taxon-name-part></tp:taxon-name></italic> and <italic><tp:taxon-name><tp:taxon-name-part taxon-name-part-type="genus">Toxicodendron</tp:taxon-name-part></tp:taxon-name></italic> species.</p></tp:treatment-sec><tp:treatment-sec sec-type="etymology" id="SECID0EQPBG"><title>Etymology.</title><p>Schinivora: an adjective, derived from the Latin noun <italic><tp:taxon-name><tp:taxon-name-part taxon-name-part-type="genus">Schinus</tp:taxon-name-part></tp:taxon-name></italic> (host genus), stem schin-, and verb <italic>voro</italic> (=devour).</p></tp:treatment-sec><tp:treatment-sec sec-type="material" id="SECID0E6PBG"><title>Other material examined.</title><p>4♂, 3♀, 4 larvae, leafmines. <bold>Argentina</bold>: 1♂, 1♀, 3 larvae in alcohol, leafmines, Misiones, Cataratas del Iguazú. 27.viii. 2000, leafmines, rather cultivated part of park; leafmines on <italic><tp:taxon-name><tp:taxon-name-part taxon-name-part-type="genus">Schinus</tp:taxon-name-part> <tp:taxon-name-part taxon-name-part-type="species">terebinthifolia</tp:taxon-name-part></tp:taxon-name></italic>, e.l. 11–12.ix.2000, <named-content xmlns:xlink="http://www.w3.org/1999/xlink" content-type="dwc:institutional_code" xlink:type="simple">RMNH</named-content>/EvN no 2000148–1, E.J. van Nieukerken; Genitalia slides EvN3986, <named-content xmlns:xlink="http://www.w3.org/1999/xlink" content-type="dwc:institutional_code" xlink:type="simple">RMNH</named-content>.INS.23986 (<named-content xmlns:xlink="http://www.w3.org/1999/xlink" content-type="dwc:institutional_code" xlink:type="simple">RMNH</named-content>); 1♂, 1♀, 1 larva in alcohol, leafmines, same locality, but e.l. 14–15.ix.2000, <named-content xmlns:xlink="http://www.w3.org/1999/xlink" content-type="dwc:institutional_code" xlink:type="simple">RMNH</named-content>/EvN no 2000149–1, Genitalia slides ♂ EvN4500, ♀ EvN4681, <named-content xmlns:xlink="http://www.w3.org/1999/xlink" content-type="dwc:institutional_code" xlink:type="simple">RMNH</named-content>.INS.24500, 24681 (<named-content xmlns:xlink="http://www.w3.org/1999/xlink" content-type="dwc:institutional_code" xlink:type="simple">RMNH</named-content>); 1♂, 1♀ , in ethanol 96%, Misiones, Obera, CIAR, 26.ix.–3.x.2013, Pablo Tubaro, Malaise trap, GMP#05155, <named-content xmlns:xlink="http://www.w3.org/1999/xlink" content-type="dwc:verbatimCoordinates" xlink:type="simple"><named-content content-type="geo-json" specific-use="{&#34;type&#34;:&#34;Point&#34;,&#34;coordinates&#34;:[-54.940000,-27.445000]}" id="NCID0EESBG" xlink:type="simple"><!--PageBreak-->-27.445, -54.94</named-content></named-content>, 147 m, DNA-barcoded, BIOUG13587-H11 &amp; BIOUG13589-E08 (<named-content xmlns:xlink="http://www.w3.org/1999/xlink" content-type="dwc:institutional_code" xlink:type="simple">MACN</named-content>), 1♂, ditto, but 24–31.x.2013, GMP#05157, BIOUG13956-F02, whole specimen mounted on slide, EvN4834 (<named-content xmlns:xlink="http://www.w3.org/1999/xlink" content-type="dwc:institutional_code" xlink:type="simple">MACN</named-content>).</p></tp:treatment-sec><tp:treatment-sec sec-type="More data from BOLD" id="SECID0E6SBG"><title>More data from <abbrev xmlns:xlink="http://www.w3.org/1999/xlink" xlink:title="Barcode of Life data Systems" id="ABBRID0EETBG" xlink:type="simple">BOLD</abbrev></title><p>[specimens not examined, same <abbrev xmlns:xlink="http://www.w3.org/1999/xlink" xlink:title="Barcode Index Number" id="ABBRID0EJTBG" xlink:type="simple">BIN</abbrev>]. 21 adults, in ethanol 96%, Argentina, Misiones, Obera, CIAR, 23.v.–24.x.2013, Pablo Tubaro, Malaise trap: 1, trap GMP#05146, 23–30.v.2013, BIOUG12989-H09; 2 ad., trap GMP#05149, 26–4.vii.2013, BIOUG23823-E01, BIOUG23823-E11; 2 ad., trap GMP#05150, 11–18.vii.2013, BIOUG24501-C12, BIOUG24505-B08; 1 ad., trap GMP#04812, 18–25.vii.2013, BIOUG13317-B04; 4 ad., trap GMP#05151, 25–1.viii.2013, BIOUG24746-D11, BIOUG24746-E04, BIOUG24746-E06, BIOUG24746-H10; 5 ad., trap GMP#04813, 1–8.viii.2013, BIOUG13418-F06, BIOUG13418-G07, BIOUG13418-H11, BIOUG13420-A11, BIOUG13421-G02; 1 ad., trap GMP#04815, 22–29.viii.2013, BIOUG24913-G01; 2 ad., trap GMP#04816, 5–12.ix.2013, BIOUG25104-F01, BIOUG25104-F02; 1 ad., trap GMP#04817, 19–26.ix.2013, BIOUG25154-H01; 2 ad., trap GMP#04819, 17–24.x.2013, BIOUG24948-E10, BIOUG24952-A07 (all in <named-content xmlns:xlink="http://www.w3.org/1999/xlink" content-type="dwc:institutional_code" xlink:type="simple">MACN</named-content>).</p></tp:treatment-sec><tp:treatment-sec><!--Section generated to contain objects referenced in tp:taxon-treatment.--><fig id="F1" position="float" orientation="portrait"><label>Figures 1–8.</label><caption><p>
          <italic><tp:taxon-name><tp:taxon-name-part taxon-name-part-type="genus">Stigmella</tp:taxon-name-part></tp:taxon-name></italic> species, adult habitus. <bold>1</bold> <italic><tp:taxon-name><tp:taxon-name-part taxon-name-part-type="genus">Stigmella</tp:taxon-name-part> <tp:taxon-name-part taxon-name-part-type="species">gallicola</tp:taxon-name-part></tp:taxon-name></italic>, male holotype <bold>2</bold> <italic><tp:taxon-name><tp:taxon-name-part taxon-name-part-type="genus">Stigmella</tp:taxon-name-part> <tp:taxon-name-part taxon-name-part-type="species">gallicola</tp:taxon-name-part></tp:taxon-name></italic>, female Heredia Province, Puerto Viejo de Sarapiquí <bold>3</bold> <italic><tp:taxon-name><tp:taxon-name-part taxon-name-part-type="genus">Stigmella</tp:taxon-name-part> <tp:taxon-name-part taxon-name-part-type="species">schinivora</tp:taxon-name-part></tp:taxon-name></italic>, male holotype <bold>4</bold> <italic><tp:taxon-name><tp:taxon-name-part taxon-name-part-type="genus">Stigmella</tp:taxon-name-part> <tp:taxon-name-part taxon-name-part-type="species">schinivora</tp:taxon-name-part></tp:taxon-name></italic>, female <named-content xmlns:xlink="http://www.w3.org/1999/xlink" content-type="dwc:institutional_code" xlink:type="simple">RMNH</named-content>.INS.24681 <bold>5</bold> <italic><tp:taxon-name><tp:taxon-name-part taxon-name-part-type="genus">Stigmella</tp:taxon-name-part> <tp:taxon-name-part taxon-name-part-type="species">costaricensis</tp:taxon-name-part></tp:taxon-name></italic>, male holotype <bold>6</bold> <italic><tp:taxon-name><tp:taxon-name-part taxon-name-part-type="genus">Stigmella</tp:taxon-name-part> <tp:taxon-name-part taxon-name-part-type="species">intronia</tp:taxon-name-part></tp:taxon-name></italic>, male holotype <bold>7</bold> <italic><tp:taxon-name><tp:taxon-name-part taxon-name-part-type="genus">Stigmella</tp:taxon-name-part> <tp:taxon-name-part taxon-name-part-type="species">molinensis</tp:taxon-name-part></tp:taxon-name></italic>, male holotype <bold>8</bold> <italic><tp:taxon-name><tp:taxon-name-part taxon-name-part-type="genus">Stigmella</tp:taxon-name-part> <tp:taxon-name-part taxon-name-part-type="species">molinensis</tp:taxon-name-part></tp:taxon-name></italic>, female <named-content xmlns:xlink="http://www.w3.org/1999/xlink" content-type="dwc:institutional_code" xlink:type="simple">RMNH</named-content>.INS.24219. Scale bars: 1 mm.</p></caption><graphic xmlns:xlink="http://www.w3.org/1999/xlink" xlink:href="zookeys-628-001-g001.jpg" position="float" orientation="portrait" xlink:type="simple" id="oo_108978.jpg"/></fig></tp:treatment-sec><ref-list><ref id="B11"><mixed-citation xmlns:xlink="http://www.w3.org/1999/xlink" xlink:type="simple">
          <person-group><name name-style="western"><surname>Davis</surname><given-names>DR</given-names></name><name name-style="western"><surname>Mc Kay</surname><given-names>F</given-names></name><name name-style="western"><surname>Oleiro</surname><given-names>M</given-names></name><name name-style="western"><surname>Vitorino</surname><given-names>MD</given-names></name><name name-style="western"><surname>Wheeler</surname><given-names>GS</given-names></name></person-group> (<year>2011</year>) <article-title>Biology and systematics of the leafmining <tp:taxon-name><tp:taxon-name-part taxon-name-part-type="family">Gracillariidae</tp:taxon-name-part></tp:taxon-name> of Brazilian pepper tree, <italic><tp:taxon-name><tp:taxon-name-part taxon-name-part-type="genus">Schinus</tp:taxon-name-part> <tp:taxon-name-part taxon-name-part-type="species">terebinthifolius</tp:taxon-name-part></tp:taxon-name></italic> Raddi, with descriptions of a new genus and four new species.</article-title> <source>Journal of the Lepidopterists’ Society</source> <volume>65</volume>: <fpage>61</fpage>–<lpage>93</lpage>. doi: <ext-link xlink:type="simple" ext-link-type="doi" xlink:href="10.18473/lepi.v65i2.a1">10.18473/lepi.v65i2.a1</ext-link></mixed-citation></ref></ref-list></tp:taxon-treatment>
