# Supplementary material for: New taxa, including three new genera show uniqueness of Neotropical Nepticulidae (Lepidoptera)
Source: Zookeys. 2016 Oct 31;(628):1–63. doi: 10.3897/zookeys.628.9805 (PMC5126387; doi:10.3897/zookeys.628.9805)
Supplement: XML Treatment for Stigmella costaricensis [file zookeys.628.9805-treatment3.xml]

<!DOCTYPE tp:taxon-treatment
  PUBLIC "-//TaxonX//DTD Taxonomic Treatment Publishing DTD v0 20100105//EN" "tax-treatment-NSO.dtd">
<tp:taxon-treatment xmlns:tp="http://www.plazi.org/taxpub"><tp:treatment-meta><kwd-group><label>Taxon classification</label><kwd><named-content content-type="kingdom">Animalia</named-content></kwd><kwd><named-content content-type="order">Lepidoptera</named-content></kwd><kwd><named-content content-type="family">Nepticulidae</named-content></kwd></kwd-group><mixed-citation publication-type="journal"><person-group><name><surname>van Nieukerken</surname><given-names>Erik J.</given-names></name><name><surname>Doorenweerd</surname><given-names>Camiel</given-names></name><name><surname>Nishida</surname><given-names>Kenji</given-names></name><name><surname>Snyers</surname><given-names>Chris</given-names></name></person-group><article-title>New taxa, including three new genera show uniqueness of Neotropical <tp:taxon-name><tp:taxon-name-part taxon-name-part-type="family">Nepticulidae</tp:taxon-name-part></tp:taxon-name> (<tp:taxon-name><tp:taxon-name-part taxon-name-part-type="order">Lepidoptera</tp:taxon-name-part></tp:taxon-name>)</article-title><source>Zookeys</source><day>31</day><month>10</month><year>2016</year><volume>2016</volume><issue>628</issue><fpage>1</fpage><lpage>63</lpage><pub-id pub-id-type="doi">10.3897/zookeys.628.9805</pub-id></mixed-citation></tp:treatment-meta><tp:nomenclature><tp:taxon-name>
              <tp:taxon-name-part taxon-name-part-type="genus">Stigmella</tp:taxon-name-part>
              <tp:taxon-name-part taxon-name-part-type="species">costaricensis</tp:taxon-name-part>
              <object-id xmlns:xlink="http://www.w3.org/1999/xlink" content-type="zoobank" xlink:type="simple">http://zoobank.org/DA4DC25D-B3CC-4ACE-9B46-18992520103F</object-id>
            </tp:taxon-name><tp:taxon-authority>van Nieukerken &amp; Nishida</tp:taxon-authority><tp:taxon-status xmlns:xlink="http://www.w3.org/1999/xlink" xlink:type="simple">sp. n.</tp:taxon-status></tp:nomenclature><tp:treatment-sec sec-type="Holotype male" id="SECID0EZUBG"><title>Holotype male.</title><p>
              <bold>Costa Rica</bold>, San José Province, Parque Nacional Chirripó, Llano Bonito, Refugio, <named-content xmlns:xlink="http://www.w3.org/1999/xlink" content-type="dwc:verbatimCoordinates" xlink:type="simple"><named-content content-type="geo-json" specific-use="{&#34;type&#34;:&#34;Point&#34;,&#34;coordinates&#34;:[-83.544722,9.454444]}" id="NCID0EEVBG" xlink:type="simple">09°27'16"N, 083°32'41"W</named-content></named-content>, 2492 m, 19–20.ii.2009, Light, Leg: Kenji Nishida. Genitalia slide EvN4037♂, <named-content xmlns:xlink="http://www.w3.org/1999/xlink" content-type="dwc:institutional_code" xlink:type="simple">RMNH</named-content>.INS.24037 (<named-content xmlns:xlink="http://www.w3.org/1999/xlink" content-type="dwc:institutional_code" xlink:type="simple">RMNH</named-content>).</p></tp:treatment-sec><tp:treatment-sec sec-type="Differential diagnosis" id="SECID0EZVBG"><title>Differential diagnosis.</title><p>See under <italic><tp:taxon-name><tp:taxon-name-part taxon-name-part-type="genus">Stigmella</tp:taxon-name-part> <tp:taxon-name-part taxon-name-part-type="species">intronia</tp:taxon-name-part></tp:taxon-name></italic>.</p></tp:treatment-sec><tp:treatment-sec sec-type="description" id="SECID0EJWBG"><title>Description.</title><p>
              <italic>Male</italic> (Fig. <xref ref-type="fig" rid="F1">5</xref>). Head: frontal tuft yellow, collar white, scale and pedicel white, flagellum grey brown. Antenna with 45 segments. Thorax, legs, forewing and hindwing grey brown, with slight iridescence, cilia similarly coloured; a shining white fascia at 2/3, width ca 1/5 of wing length, wider at costa than at dorsum. Abdomen as thorax, no anal tufts.</p><p>
              <italic>Female</italic>. Unknown.</p><p>
              <italic>Measurements</italic>. Male: forewing length 3.5 mm (n=1), wingspan: ca 7.5 mm.</p><p>
              <italic>Male genitalia</italic> (Figs <xref ref-type="fig" rid="F10">44</xref>, <xref ref-type="fig" rid="F10">45</xref>). Total length capsule 305µm. Uncus deeply bilobed. Gnathos with posterior horns closely placed, diverging posteriorly. Valva length ca 225 µm, almost squarish with prominent curved distal process, posterior edge deeply serrate by setal sockets, internal edge almost straight, with slight notch; transtilla without sublateral processes. Phallus length ca 260 µm, tubular, no carinae or juxta present; vesica with many small cornuti.</p><fig id="F10" position="float" orientation="portrait"><label>Figures 44–47.</label><caption><p>
          <italic><tp:taxon-name><tp:taxon-name-part taxon-name-part-type="genus">Stigmella</tp:taxon-name-part></tp:taxon-name></italic> species, male genitalia. <bold>44, 45</bold> <italic><tp:taxon-name><tp:taxon-name-part taxon-name-part-type="genus">Stigmella</tp:taxon-name-part> <tp:taxon-name-part taxon-name-part-type="species">costaricensis</tp:taxon-name-part></tp:taxon-name></italic>, holotype <bold>46, 47</bold> <italic><tp:taxon-name><tp:taxon-name-part taxon-name-part-type="genus">Stigmella</tp:taxon-name-part> <tp:taxon-name-part taxon-name-part-type="species">intronia</tp:taxon-name-part></tp:taxon-name></italic>, holotype. Scale bars: 100 µm.</p></caption><graphic xmlns:xlink="http://www.w3.org/1999/xlink" xlink:href="zookeys-628-001-g010.jpg" position="float" orientation="portrait" xlink:type="simple" id="oo_108997.jpg"/></fig></tp:treatment-sec><tp:treatment-sec sec-type="biology" id="SECID0EVYBG"><title>Biology.</title><p>
              <italic>Host plants</italic>. unknown.</p><p>
              <italic>Voltinism and habits</italic>. The moth was collected in February at a light sheet.</p></tp:treatment-sec><tp:treatment-sec sec-type="distribution" id="SECID0EBZBG"><title>Distribution.</title><p>Costa Rica: San José Province: Chirripó National Park: Llano Bonito area, a cloud forest surrounded by large oak trees.</p><!--PageBreak--></tp:treatment-sec><tp:treatment-sec sec-type="DNA barcode" id="SECID0EHZBG"><title>
              DNA barcode.</title><p>Holotype <abbrev xmlns:xlink="http://www.w3.org/1999/xlink" xlink:title="Barcode Index Number" id="ABBRID0ERZBG" xlink:type="simple">BIN</abbrev>: <ext-link xmlns:xlink="http://www.w3.org/1999/xlink" xlink:type="simple" ext-link-type="uri" xlink:href="http://www.boldsystems.org/index.php/Public_BarcodeCluster?clusteruri=BOLD:ACG8765">BOLD:ACG8765</ext-link>. The holotype was also sequenced for three other genes and will be used in a forthcoming analytical paper. Sequences may be retrieved in <abbrev xmlns:xlink="http://www.w3.org/1999/xlink" xlink:title="Barcode of Life data Systems" id="ABBRID0E1ZBG" xlink:type="simple">BOLD</abbrev> and later also in Genbank under voucher/sample ID <named-content xmlns:xlink="http://www.w3.org/1999/xlink" content-type="dwc:institutional_code" xlink:type="simple">RMNH</named-content>.INS.24037.</p><!--PageBreak--></tp:treatment-sec><tp:treatment-sec sec-type="remarks" id="SECID0EL1BG"><title>Remarks.</title><p>This species and the next were collected the same night. They both belong in core <italic><tp:taxon-name><tp:taxon-name-part taxon-name-part-type="genus">Stigmella</tp:taxon-name-part></tp:taxon-name></italic>, in the clade with the <italic><tp:taxon-name><tp:taxon-name-part taxon-name-part-type="genus">Stigmella</tp:taxon-name-part> <tp:taxon-name-part taxon-name-part-type="species">lapponica</tp:taxon-name-part></tp:taxon-name></italic>, <italic><tp:taxon-name><tp:taxon-name-part taxon-name-part-type="genus">Stigmella</tp:taxon-name-part> <tp:taxon-name-part taxon-name-part-type="species">rhamnella</tp:taxon-name-part></tp:taxon-name></italic> and <italic><tp:taxon-name><tp:taxon-name-part taxon-name-part-type="genus">Stigmella</tp:taxon-name-part> <tp:taxon-name-part taxon-name-part-type="species">sanguisorbae</tp:taxon-name-part></tp:taxon-name></italic> groups, but do not belong to any of these groups.</p></tp:treatment-sec><tp:treatment-sec sec-type="etymology" id="SECID0EW2BG"><title>Etymology.</title><p>Costaricensis: an adjective, derived from the country name Costa Rica and the suffix –<italic>ensis</italic>, indicating geographical origin.</p></tp:treatment-sec><tp:treatment-sec><!--Section generated to contain objects referenced in tp:taxon-treatment.--><fig id="F1" position="float" orientation="portrait"><label>Figures 1–8.</label><caption><p>
          <italic><tp:taxon-name><tp:taxon-name-part taxon-name-part-type="genus">Stigmella</tp:taxon-name-part></tp:taxon-name></italic> species, adult habitus. <bold>1</bold> <italic><tp:taxon-name><tp:taxon-name-part taxon-name-part-type="genus">Stigmella</tp:taxon-name-part> <tp:taxon-name-part taxon-name-part-type="species">gallicola</tp:taxon-name-part></tp:taxon-name></italic>, male holotype <bold>2</bold> <italic><tp:taxon-name><tp:taxon-name-part taxon-name-part-type="genus">Stigmella</tp:taxon-name-part> <tp:taxon-name-part taxon-name-part-type="species">gallicola</tp:taxon-name-part></tp:taxon-name></italic>, female Heredia Province, Puerto Viejo de Sarapiquí <bold>3</bold> <italic><tp:taxon-name><tp:taxon-name-part taxon-name-part-type="genus">Stigmella</tp:taxon-name-part> <tp:taxon-name-part taxon-name-part-type="species">schinivora</tp:taxon-name-part></tp:taxon-name></italic>, male holotype <bold>4</bold> <italic><tp:taxon-name><tp:taxon-name-part taxon-name-part-type="genus">Stigmella</tp:taxon-name-part> <tp:taxon-name-part taxon-name-part-type="species">schinivora</tp:taxon-name-part></tp:taxon-name></italic>, female <named-content xmlns:xlink="http://www.w3.org/1999/xlink" content-type="dwc:institutional_code" xlink:type="simple">RMNH</named-content>.INS.24681 <bold>5</bold> <italic><tp:taxon-name><tp:taxon-name-part taxon-name-part-type="genus">Stigmella</tp:taxon-name-part> <tp:taxon-name-part taxon-name-part-type="species">costaricensis</tp:taxon-name-part></tp:taxon-name></italic>, male holotype <bold>6</bold> <italic><tp:taxon-name><tp:taxon-name-part taxon-name-part-type="genus">Stigmella</tp:taxon-name-part> <tp:taxon-name-part taxon-name-part-type="species">intronia</tp:taxon-name-part></tp:taxon-name></italic>, male holotype <bold>7</bold> <italic><tp:taxon-name><tp:taxon-name-part taxon-name-part-type="genus">Stigmella</tp:taxon-name-part> <tp:taxon-name-part taxon-name-part-type="species">molinensis</tp:taxon-name-part></tp:taxon-name></italic>, male holotype <bold>8</bold> <italic><tp:taxon-name><tp:taxon-name-part taxon-name-part-type="genus">Stigmella</tp:taxon-name-part> <tp:taxon-name-part taxon-name-part-type="species">molinensis</tp:taxon-name-part></tp:taxon-name></italic>, female <named-content xmlns:xlink="http://www.w3.org/1999/xlink" content-type="dwc:institutional_code" xlink:type="simple">RMNH</named-content>.INS.24219. Scale bars: 1 mm.</p></caption><graphic xmlns:xlink="http://www.w3.org/1999/xlink" xlink:href="zookeys-628-001-g001.jpg" position="float" orientation="portrait" xlink:type="simple" id="oo_108978.jpg"/></fig></tp:treatment-sec></tp:taxon-treatment>
