# Supplementary material for: New taxa, including three new genera show uniqueness of Neotropical Nepticulidae (Lepidoptera)
Source: Zookeys. 2016 Oct 31;(628):1–63. doi: 10.3897/zookeys.628.9805 (PMC5126387; doi:10.3897/zookeys.628.9805)
Supplement: XML Treatment for Stigmella intronia [file zookeys.628.9805-treatment4.xml]

<!DOCTYPE tp:taxon-treatment
  PUBLIC "-//TaxonX//DTD Taxonomic Treatment Publishing DTD v0 20100105//EN" "tax-treatment-NSO.dtd">
<tp:taxon-treatment xmlns:tp="http://www.plazi.org/taxpub"><tp:treatment-meta><kwd-group><label>Taxon classification</label><kwd><named-content content-type="kingdom">Animalia</named-content></kwd><kwd><named-content content-type="order">Lepidoptera</named-content></kwd><kwd><named-content content-type="family">Nepticulidae</named-content></kwd></kwd-group><mixed-citation publication-type="journal"><person-group><name><surname>van Nieukerken</surname><given-names>Erik J.</given-names></name><name><surname>Doorenweerd</surname><given-names>Camiel</given-names></name><name><surname>Nishida</surname><given-names>Kenji</given-names></name><name><surname>Snyers</surname><given-names>Chris</given-names></name></person-group><article-title>New taxa, including three new genera show uniqueness of Neotropical <tp:taxon-name><tp:taxon-name-part taxon-name-part-type="family">Nepticulidae</tp:taxon-name-part></tp:taxon-name> (<tp:taxon-name><tp:taxon-name-part taxon-name-part-type="order">Lepidoptera</tp:taxon-name-part></tp:taxon-name>)</article-title><source>Zookeys</source><day>31</day><month>10</month><year>2016</year><volume>2016</volume><issue>628</issue><fpage>1</fpage><lpage>63</lpage><pub-id pub-id-type="doi">10.3897/zookeys.628.9805</pub-id></mixed-citation></tp:treatment-meta><tp:nomenclature><tp:taxon-name>
              <tp:taxon-name-part taxon-name-part-type="genus">Stigmella</tp:taxon-name-part>
              <tp:taxon-name-part taxon-name-part-type="species">intronia</tp:taxon-name-part>
              <object-id xmlns:xlink="http://www.w3.org/1999/xlink" content-type="zoobank" xlink:type="simple">http://zoobank.org/45DAED60-C96C-48D5-B074-EE768B49380E</object-id>
            </tp:taxon-name><tp:taxon-authority>van Nieukerken &amp; Nishida</tp:taxon-authority><tp:taxon-status xmlns:xlink="http://www.w3.org/1999/xlink" xlink:type="simple">sp. n.</tp:taxon-status></tp:nomenclature><tp:treatment-sec sec-type="Holotype male" id="SECID0EC4BG"><title>Holotype male.</title><p>
              <bold>Costa Rica</bold>, San José Province, Parque Nacional Chirripó, Llano Bonito, Refugio, <named-content xmlns:xlink="http://www.w3.org/1999/xlink" content-type="dwc:verbatimCoordinates" xlink:type="simple"><named-content content-type="geo-json" specific-use="{&#34;type&#34;:&#34;Point&#34;,&#34;coordinates&#34;:[-83.544722,9.454444]}" id="NCID0EN4BG" xlink:type="simple">09°27'16"N– 083°32'41"W</named-content></named-content>, 2492 m, 19–20.ii.2009, Light, Leg: Kenji Nishida. Genitalia slide EvN4036♂, <named-content xmlns:xlink="http://www.w3.org/1999/xlink" content-type="dwc:institutional_code" xlink:type="simple">RMNH</named-content>.INS.24036 (<named-content xmlns:xlink="http://www.w3.org/1999/xlink" content-type="dwc:institutional_code" xlink:type="simple">RMNH</named-content>).</p></tp:treatment-sec><tp:treatment-sec sec-type="Differential diagnosis" id="SECID0EC5BG"><title>Differential diagnosis.</title><p>Externally <italic><tp:taxon-name><tp:taxon-name-part taxon-name-part-type="genus">Stigmella</tp:taxon-name-part> <tp:taxon-name-part taxon-name-part-type="species">intronia</tp:taxon-name-part></tp:taxon-name></italic> and <italic><tp:taxon-name><tp:taxon-name-part taxon-name-part-type="genus">Stigmella</tp:taxon-name-part> <tp:taxon-name-part taxon-name-part-type="species">costaricensis</tp:taxon-name-part></tp:taxon-name></italic> are very similar, but the fascia in <italic><tp:taxon-name><tp:taxon-name-part taxon-name-part-type="species">intronia</tp:taxon-name-part></tp:taxon-name></italic> seems a bit wider and is placed more anteriorly. Both species resemble somewhat the North American <italic><tp:taxon-name><tp:taxon-name-part taxon-name-part-type="genus">Stigmella</tp:taxon-name-part> <tp:taxon-name-part taxon-name-part-type="species">slingerlandella</tp:taxon-name-part></tp:taxon-name></italic> (Kearfott, 1908). The species are best separated by the shape and spinosity of the valva and form of uncus and gnathos.</p></tp:treatment-sec><tp:treatment-sec sec-type="description" id="SECID0EQ6BG"><title>Description.</title><p>
              <italic>Male</italic> (Fig. <xref ref-type="fig" rid="F1">6</xref>). Head: frontal tuft yellow, collar white, scape and pedicel white, flagellum grey brown. Antenna with 44 segments. Thorax, legs, forewing and hindwing grey brown, with slight iridescence, cilia similarly coloured; a shining white fascia at 1/2, width ca. 1/4 of wing length, wider at dorsum than at costa. Abdomen as thorax, no anal tufts.</p><p>
              <italic>Female</italic>. Unknown.</p><p>
              <italic>Measurements</italic>. Male: forewing length 2.8 mm (n=1), wingspan: ca 6.3 mm.</p><p>
              <italic>Male genitalia</italic> (Figs <xref ref-type="fig" rid="F10">46</xref>, <xref ref-type="fig" rid="F10">47</xref>). Total length capsule 300 µm. Uncus bilobed, lobes far apart. Gnathos with posterior horns separate, almost parallel. Valva length ca 240 µm, somewhat squarish, with prominent curved distal process, posterior edge partly serrate by setal sockets, internal edge curved outwards; transtilla with sublateral processes extremely short to almost absent. Phallus length ca 290 µm, tubular, no carinae or juxta present; vesica with many small cornuti.</p></tp:treatment-sec><tp:treatment-sec sec-type="biology" id="SECID0ERAAI"><title>Biology.</title><p>
              <italic>Host plants</italic>. Unknown.</p><p>
              <italic>Voltinism and habits</italic>. The moth was collected in February at a light sheet.</p></tp:treatment-sec><tp:treatment-sec sec-type="distribution" id="SECID0E4AAI"><title>Distribution.</title><p>Costa Rica: San José Province: Chirripó National Park: Llano Bonito area, a cloud forest surrounded by large oak trees.</p></tp:treatment-sec><tp:treatment-sec sec-type="DNA barcode" id="SECID0ECBAI"><title>
              DNA barcode.</title><p>Holotype <abbrev xmlns:xlink="http://www.w3.org/1999/xlink" xlink:title="Barcode Index Number" id="ABBRID0EMBAI" xlink:type="simple">BIN</abbrev>: <ext-link xmlns:xlink="http://www.w3.org/1999/xlink" xlink:type="simple" ext-link-type="uri" xlink:href="http://www.boldsystems.org/index.php/Public_BarcodeCluster?clusteruri=BOLD:ACG8514">BOLD:ACG8514</ext-link>. The holotype was also sequenced for other genes and used in the molecular phylogeny (<xref ref-type="bibr" rid="B15">Doorenweerd et al. 2016</xref>); here we discovered the presence of several introns in a copy of the gene Elongation Factor 1α. Sequences may be retrieved in <abbrev xmlns:xlink="http://www.w3.org/1999/xlink" xlink:title="Barcode of Life data Systems" id="ABBRID0EZBAI" xlink:type="simple">BOLD</abbrev> and Genbank under voucher/sample ID <named-content xmlns:xlink="http://www.w3.org/1999/xlink" content-type="dwc:institutional_code" xlink:type="simple">RMNH</named-content>.INS.24036.</p></tp:treatment-sec><tp:treatment-sec sec-type="remarks" id="SECID0EJCAI"><title>Remarks.</title><p>See under <italic><tp:taxon-name><tp:taxon-name-part taxon-name-part-type="genus">Stigmella</tp:taxon-name-part> <tp:taxon-name-part taxon-name-part-type="species">costaricensis</tp:taxon-name-part></tp:taxon-name></italic>.</p></tp:treatment-sec><tp:treatment-sec sec-type="etymology" id="SECID0EZCAI"><title>Etymology.</title><p>Intronia, a noun in apposition, arbitrarily derived from the word Intron (based on English: intragenic region), because of the presence of several introns in a copy of the gene Elongation Factor 1α (<xref ref-type="bibr" rid="B15">Doorenweerd et al. 2016</xref>).</p><!--PageBreak--></tp:treatment-sec><tp:treatment-sec><!--Section generated to contain objects referenced in tp:taxon-treatment.--><fig id="F1" position="float" orientation="portrait"><label>Figures 1–8.</label><caption><p>
          <italic><tp:taxon-name><tp:taxon-name-part taxon-name-part-type="genus">Stigmella</tp:taxon-name-part></tp:taxon-name></italic> species, adult habitus. <bold>1</bold> <italic><tp:taxon-name><tp:taxon-name-part taxon-name-part-type="genus">Stigmella</tp:taxon-name-part> <tp:taxon-name-part taxon-name-part-type="species">gallicola</tp:taxon-name-part></tp:taxon-name></italic>, male holotype <bold>2</bold> <italic><tp:taxon-name><tp:taxon-name-part taxon-name-part-type="genus">Stigmella</tp:taxon-name-part> <tp:taxon-name-part taxon-name-part-type="species">gallicola</tp:taxon-name-part></tp:taxon-name></italic>, female Heredia Province, Puerto Viejo de Sarapiquí <bold>3</bold> <italic><tp:taxon-name><tp:taxon-name-part taxon-name-part-type="genus">Stigmella</tp:taxon-name-part> <tp:taxon-name-part taxon-name-part-type="species">schinivora</tp:taxon-name-part></tp:taxon-name></italic>, male holotype <bold>4</bold> <italic><tp:taxon-name><tp:taxon-name-part taxon-name-part-type="genus">Stigmella</tp:taxon-name-part> <tp:taxon-name-part taxon-name-part-type="species">schinivora</tp:taxon-name-part></tp:taxon-name></italic>, female <named-content xmlns:xlink="http://www.w3.org/1999/xlink" content-type="dwc:institutional_code" xlink:type="simple">RMNH</named-content>.INS.24681 <bold>5</bold> <italic><tp:taxon-name><tp:taxon-name-part taxon-name-part-type="genus">Stigmella</tp:taxon-name-part> <tp:taxon-name-part taxon-name-part-type="species">costaricensis</tp:taxon-name-part></tp:taxon-name></italic>, male holotype <bold>6</bold> <italic><tp:taxon-name><tp:taxon-name-part taxon-name-part-type="genus">Stigmella</tp:taxon-name-part> <tp:taxon-name-part taxon-name-part-type="species">intronia</tp:taxon-name-part></tp:taxon-name></italic>, male holotype <bold>7</bold> <italic><tp:taxon-name><tp:taxon-name-part taxon-name-part-type="genus">Stigmella</tp:taxon-name-part> <tp:taxon-name-part taxon-name-part-type="species">molinensis</tp:taxon-name-part></tp:taxon-name></italic>, male holotype <bold>8</bold> <italic><tp:taxon-name><tp:taxon-name-part taxon-name-part-type="genus">Stigmella</tp:taxon-name-part> <tp:taxon-name-part taxon-name-part-type="species">molinensis</tp:taxon-name-part></tp:taxon-name></italic>, female <named-content xmlns:xlink="http://www.w3.org/1999/xlink" content-type="dwc:institutional_code" xlink:type="simple">RMNH</named-content>.INS.24219. Scale bars: 1 mm.</p></caption><graphic xmlns:xlink="http://www.w3.org/1999/xlink" xlink:href="zookeys-628-001-g001.jpg" position="float" orientation="portrait" xlink:type="simple" id="oo_108978.jpg"/></fig><fig id="F10" position="float" orientation="portrait"><label>Figures 44–47.</label><caption><p>
          <italic><tp:taxon-name><tp:taxon-name-part taxon-name-part-type="genus">Stigmella</tp:taxon-name-part></tp:taxon-name></italic> species, male genitalia. <bold>44, 45</bold> <italic><tp:taxon-name><tp:taxon-name-part taxon-name-part-type="genus">Stigmella</tp:taxon-name-part> <tp:taxon-name-part taxon-name-part-type="species">costaricensis</tp:taxon-name-part></tp:taxon-name></italic>, holotype <bold>46, 47</bold> <italic><tp:taxon-name><tp:taxon-name-part taxon-name-part-type="genus">Stigmella</tp:taxon-name-part> <tp:taxon-name-part taxon-name-part-type="species">intronia</tp:taxon-name-part></tp:taxon-name></italic>, holotype. Scale bars: 100 µm.</p></caption><graphic xmlns:xlink="http://www.w3.org/1999/xlink" xlink:href="zookeys-628-001-g010.jpg" position="float" orientation="portrait" xlink:type="simple" id="oo_108997.jpg"/></fig></tp:treatment-sec><ref-list><ref id="B15"><mixed-citation xmlns:xlink="http://www.w3.org/1999/xlink" xlink:type="simple">
          <person-group><name name-style="western"><surname>Doorenweerd</surname><given-names>C</given-names></name><name name-style="western"><surname>Nieukerken</surname><given-names>EJ van</given-names></name><name name-style="western"><surname>Hoare</surname><given-names>RJB</given-names></name></person-group> (<year>2016</year>) <article-title>Phylogeny, classification and divergence times of pygmy leafmining moths (<tp:taxon-name><tp:taxon-name-part taxon-name-part-type="order">Lepidoptera</tp:taxon-name-part></tp:taxon-name>: <tp:taxon-name><tp:taxon-name-part taxon-name-part-type="family">Nepticulidae</tp:taxon-name-part></tp:taxon-name>): the earliest lepidopteran radiation on Angiosperms?</article-title> <source>Systematic Entomology</source>, <comment>early view</comment>. doi: <ext-link xlink:type="simple" ext-link-type="doi" xlink:href="10.1111/syen.12212">10.1111/syen.12212</ext-link></mixed-citation></ref></ref-list></tp:taxon-treatment>
