# Supplementary material for: New taxa, including three new genera show uniqueness of Neotropical Nepticulidae (Lepidoptera)
Source: Zookeys. 2016 Oct 31;(628):1–63. doi: 10.3897/zookeys.628.9805 (PMC5126387; doi:10.3897/zookeys.628.9805)
Supplement: XML Treatment for Stigmella molinensis [file zookeys.628.9805-treatment5.xml]

<!DOCTYPE tp:taxon-treatment
  PUBLIC "-//TaxonX//DTD Taxonomic Treatment Publishing DTD v0 20100105//EN" "tax-treatment-NSO.dtd">
<tp:taxon-treatment xmlns:tp="http://www.plazi.org/taxpub"><tp:treatment-meta><kwd-group><label>Taxon classification</label><kwd><named-content content-type="kingdom">Animalia</named-content></kwd><kwd><named-content content-type="order">Lepidoptera</named-content></kwd><kwd><named-content content-type="family">Nepticulidae</named-content></kwd></kwd-group><mixed-citation publication-type="journal"><person-group><name><surname>van Nieukerken</surname><given-names>Erik J.</given-names></name><name><surname>Doorenweerd</surname><given-names>Camiel</given-names></name><name><surname>Nishida</surname><given-names>Kenji</given-names></name><name><surname>Snyers</surname><given-names>Chris</given-names></name></person-group><article-title>New taxa, including three new genera show uniqueness of Neotropical <tp:taxon-name><tp:taxon-name-part taxon-name-part-type="family">Nepticulidae</tp:taxon-name-part></tp:taxon-name> (<tp:taxon-name><tp:taxon-name-part taxon-name-part-type="order">Lepidoptera</tp:taxon-name-part></tp:taxon-name>)</article-title><source>Zookeys</source><day>31</day><month>10</month><year>2016</year><volume>2016</volume><issue>628</issue><fpage>1</fpage><lpage>63</lpage><pub-id pub-id-type="doi">10.3897/zookeys.628.9805</pub-id></mixed-citation></tp:treatment-meta><tp:nomenclature><tp:taxon-name>
              <tp:taxon-name-part taxon-name-part-type="genus">Stigmella</tp:taxon-name-part>
              <tp:taxon-name-part taxon-name-part-type="species">molinensis</tp:taxon-name-part>
              <object-id xmlns:xlink="http://www.w3.org/1999/xlink" content-type="zoobank" xlink:type="simple">http://zoobank.org/BD31E11A-6C3A-4D7D-9F9B-88677E9735BB</object-id>
            </tp:taxon-name><tp:taxon-authority>van Nieukerken &amp; Snyers</tp:taxon-authority><tp:taxon-status xmlns:xlink="http://www.w3.org/1999/xlink" xlink:type="simple">sp. n.</tp:taxon-status></tp:nomenclature><tp:treatment-sec sec-type="Holotype male" id="SECID0EXEAI"><title>Holotype male.</title><p>
              <bold>Peru</bold>, Lima, Universidad Agraria la Molina, 240 m, <named-content xmlns:xlink="http://www.w3.org/1999/xlink" content-type="dwc:verbatimCoordinates" xlink:type="simple"><named-content content-type="geo-json" specific-use="{&#34;type&#34;:&#34;Point&#34;,&#34;coordinates&#34;:[-76.944400,-12.086900]}" id="NCID0ECFAI" xlink:type="simple">-12.0869, -76.9444</named-content></named-content>, 1.xii.2010, leafmines on <italic><tp:taxon-name><tp:taxon-name-part taxon-name-part-type="genus">Salix</tp:taxon-name-part> <tp:taxon-name-part taxon-name-part-type="species">humboldtiana</tp:taxon-name-part></tp:taxon-name></italic>, e.l. 16.xii.2010, C. Snyers, genitalia slide EvN4218, <named-content xmlns:xlink="http://www.w3.org/1999/xlink" content-type="dwc:institutional_code" xlink:type="simple">RMNH</named-content>.INS.24218 (<abbrev xmlns:xlink="http://www.w3.org/1999/xlink" content-type="institution" xlink:title="Museo de Entomología “Klaus Raven Büller”, Universidad Agraria La Molina, Lima, Peru" id="ABBRID0EZFAI" xlink:type="simple">UNALM</abbrev>).</p></tp:treatment-sec><tp:treatment-sec sec-type="Differential diagnosis" id="SECID0E5FAI"><title>Differential diagnosis.</title><p>Externally <italic><tp:taxon-name><tp:taxon-name-part taxon-name-part-type="genus">Stigmella</tp:taxon-name-part> <tp:taxon-name-part taxon-name-part-type="species">molinensis</tp:taxon-name-part></tp:taxon-name></italic> can be confused with other Neotropical <italic><tp:taxon-name><tp:taxon-name-part taxon-name-part-type="genus">Stigmella</tp:taxon-name-part></tp:taxon-name></italic> without fascia, with pale head and collar, such as <italic><tp:taxon-name><tp:taxon-name-part taxon-name-part-type="genus">Stigmella</tp:taxon-name-part> <tp:taxon-name-part taxon-name-part-type="species">hamata</tp:taxon-name-part></tp:taxon-name></italic> Puplesis &amp; Robinson, 2000, <italic><tp:taxon-name><tp:taxon-name-part taxon-name-part-type="genus">Stigmella</tp:taxon-name-part> <tp:taxon-name-part taxon-name-part-type="species">montanotropica</tp:taxon-name-part></tp:taxon-name></italic> Puplesis &amp; Diškus, 2002 and <italic><tp:taxon-name><tp:taxon-name-part taxon-name-part-type="genus">Stigmella</tp:taxon-name-part> <tp:taxon-name-part taxon-name-part-type="species">austroamericana</tp:taxon-name-part></tp:taxon-name></italic> Puplesis &amp; Diškus, 2002, but the male genitalia are characteristic.</p></tp:treatment-sec><tp:treatment-sec sec-type="description" id="SECID0ETHAI"><title>Description.</title><p>
              <italic>Male</italic> (Figs <xref ref-type="fig" rid="F1">7</xref>, <xref ref-type="fig" rid="F13">64</xref>, <xref ref-type="fig" rid="F13">65</xref>). Head: frontal tuft orange, collar and scape yellowish white, flagellum brown. Antenna with 24 segments. Thorax and forewing fuscous, with dark tipped scales, a more or less distinct cilia line, demarcating the grey fringe; forewing without pale spots. Hindwing narrow, grey. Hindlegs fuscous with white parts, other legs yellowish white.</p><p>
              <italic>Female</italic> (Fig. <xref ref-type="fig" rid="F1">8</xref>). Antenna with 19–23 segments (n=4).</p><p>
              <italic>Measurements</italic>. Male: forewing length ca 1.9–2.0 mm (n=2), wingspan: 4.4–4.5 mm. Female: forewing length 2.3 mm, wingspan 5.1 mm.</p><p>
              <italic>Male genitalia</italic> (Figs <xref ref-type="fig" rid="F11">48–53</xref>). Total length capsule 240 µm (n=2). Uncus narrow, bilobed, with deep medial notch. Gnathos narrow, with posterior processes fused basally, distally just separate. Valva 155–170 µm long, with short pointed and curved distal process, inner lobe broad, rounded, with almost straight, parallel inner margins; transtilla with sublateral processes ca half as long as transverse bar. Phallus length 250–260 µm, vesica with many small denticulate cornuti.</p><fig id="F11" position="float" orientation="portrait"><label>Figures 48–53.</label><caption><p>
          <italic><tp:taxon-name><tp:taxon-name-part taxon-name-part-type="genus">Stigmella</tp:taxon-name-part> <tp:taxon-name-part taxon-name-part-type="species">molinensis</tp:taxon-name-part></tp:taxon-name></italic>, male genitalia. <bold>48–51</bold> slide EvN4812 <bold>52–53</bold> Holotype, slide EvN4218. Scale bars:100 µm.</p></caption><graphic xmlns:xlink="http://www.w3.org/1999/xlink" xlink:href="zookeys-628-001-g011.jpg" position="float" orientation="portrait" xlink:type="simple" id="oo_108998.jpg"/></fig><p>
              <italic>Female genitalia</italic> (Figs <xref ref-type="fig" rid="F12">54–57</xref>). Total length bursa ca 730 µm. Abdominal tip rather narrow, but not pointed; T8 with 5–7 setae on either side, and a small patch of many small setae anteriorly; anal papillae without setae. Bursa covered with small pectinations, with a band of larger and stronger sclerotised ones, in 4 rows, running around bursa longitudinally; ductus spermathecae straight, without convolutions.</p><fig id="F12" position="float" orientation="portrait"><label>Figures 54–57.</label><caption><p>
          <italic><tp:taxon-name><tp:taxon-name-part taxon-name-part-type="genus">Stigmella</tp:taxon-name-part> <tp:taxon-name-part taxon-name-part-type="species">molinensis</tp:taxon-name-part></tp:taxon-name></italic>, female genitalia, slide EvN4219. <bold>54, 55</bold> Terminal segments, respectively focussed dorsally, showing T8 and ventrally, showing setae on S8 <bold>56, 57</bold> Bursa and detail. Scale bars:100 µm.</p></caption><graphic xmlns:xlink="http://www.w3.org/1999/xlink" xlink:href="zookeys-628-001-g012.jpg" position="float" orientation="portrait" xlink:type="simple" id="oo_109019.jpg"/></fig></tp:treatment-sec><tp:treatment-sec sec-type="biology" id="SECID0EZKAI"><title>Biology.</title><p>
              <italic>Host plant</italic> (Figs <xref ref-type="fig" rid="F13">58</xref>, <xref ref-type="fig" rid="F13">59</xref>). <tp:taxon-name><tp:taxon-name-part taxon-name-part-type="family">Salicaceae</tp:taxon-name-part></tp:taxon-name>: <italic><tp:taxon-name><tp:taxon-name-part taxon-name-part-type="genus">Salix</tp:taxon-name-part> <tp:taxon-name-part taxon-name-part-type="species">humboldtiana</tp:taxon-name-part></tp:taxon-name></italic> Willd., a small tree.</p><fig id="F13" position="float" orientation="portrait"><label>Figures 58–65.</label><caption><p>
          <italic><tp:taxon-name><tp:taxon-name-part taxon-name-part-type="genus">Stigmella</tp:taxon-name-part> <tp:taxon-name-part taxon-name-part-type="species">molinensis</tp:taxon-name-part></tp:taxon-name></italic>, type locality Lima, Universidad Agraria la Molina, 240 m, host plant and life history. <bold>58</bold> Row of tall <italic><tp:taxon-name><tp:taxon-name-part taxon-name-part-type="genus">Salix</tp:taxon-name-part> <tp:taxon-name-part taxon-name-part-type="species">humboldtiana</tp:taxon-name-part></tp:taxon-name></italic> trees, 9 December 2013 <bold>59</bold> Chris Snyers, collecting leafmines in <italic><tp:taxon-name><tp:taxon-name-part taxon-name-part-type="genus">Salix</tp:taxon-name-part> <tp:taxon-name-part taxon-name-part-type="species">humboldtiana</tp:taxon-name-part></tp:taxon-name></italic>, 16 December 2013 <bold>60–63</bold> Vacated leafmines and leafmine with larva, 18 January 2010 <bold>64–65</bold> Male, emerged 18 January 2010.</p></caption><graphic xmlns:xlink="http://www.w3.org/1999/xlink" xlink:href="zookeys-628-001-g013.jpg" position="float" orientation="portrait" xlink:type="simple" id="oo_109000.jpg"/></fig><p>
              <italic><tp:taxon-name><tp:taxon-name-part taxon-name-part-type="genus">Leafmines</tp:taxon-name-part></tp:taxon-name></italic> (Figs <xref ref-type="fig" rid="F13">60–63</xref>). Mine first a narrow gallery, usually running towards leaf edge and leaf apex and not doubling back, occasionally running to leaf base and then often doubling back and ending towards apex. Later mine a wide irregular gallery, almost full depth. Frass black, in a narrow central line. larval exit hole on leaf upperside.</p><p>
              <italic>Egg</italic>. Always deposited on leaf upperside close to the midrib.</p><p>
              <italic>Larva</italic> yellow.</p><p>
              <italic>Voltinism and habits</italic>. Larvae were always present between December and late January. Adults usually emerged after two to three weeks after the cocoon was spun, suggesting multiple generations. The species has only been searched for between early December and late January, we have no information on other seasons. Mines were always found at the shady side of the trees.</p><!--PageBreak--></tp:treatment-sec><tp:treatment-sec sec-type="distribution" id="SECID0EFOAI"><title>Distribution.</title><p>Peru: Lima.</p></tp:treatment-sec><tp:treatment-sec sec-type="DNA barcode" id="SECID0EKOAI"><title>
              DNA barcode.</title><p>We barcoded three specimens: the Holotype, the female <named-content xmlns:xlink="http://www.w3.org/1999/xlink" content-type="dwc:institutional_code" xlink:type="simple">RMNH</named-content>.INS.24219 and the male <named-content xmlns:xlink="http://www.w3.org/1999/xlink" content-type="dwc:institutional_code" xlink:type="simple">RMNH</named-content>.INS.24812. <abbrev xmlns:xlink="http://www.w3.org/1999/xlink" xlink:title="Barcode Index Number" id="ABBRID0EEPAI" xlink:type="simple">BIN</abbrev>: <ext-link xmlns:xlink="http://www.w3.org/1999/xlink" xlink:type="simple" ext-link-type="uri" xlink:href="http://www.boldsystems.org/index.php/Public_BarcodeCluster?clusteruri=BOLD:ACG9223">BOLD:ACG9223</ext-link>. The female was also sequenced for other genes and used in the molecular phylogeny (<xref ref-type="bibr" rid="B15">Doorenweerd et al. 2016</xref>). Sequences may be retrieved in <abbrev xmlns:xlink="http://www.w3.org/1999/xlink" xlink:title="Barcode of Life data Systems" id="ABBRID0ERPAI" xlink:type="simple">BOLD</abbrev> and Genbank under voucher/sample ID <named-content xmlns:xlink="http://www.w3.org/1999/xlink" content-type="dwc:institutional_code" xlink:type="simple">RMNH</named-content>.INS.24812.</p><!--PageBreak--></tp:treatment-sec><tp:treatment-sec sec-type="remarks" id="SECID0ECQAI"><title>Remarks.</title><p>This species clearly belongs to the <italic><tp:taxon-name><tp:taxon-name-part taxon-name-part-type="genus">Stigmella</tp:taxon-name-part> <tp:taxon-name-part taxon-name-part-type="species">salicis</tp:taxon-name-part></tp:taxon-name></italic> group s.str., that is widespread in the Holarctic region and of which all but one species feed on <tp:taxon-name><tp:taxon-name-part taxon-name-part-type="family">Salicaceae</tp:taxon-name-part></tp:taxon-name> (sensu stricto). However, morphologically it differs by the presence of numerous small <!--PageBreak-->cornuti in the phallus, whereas all other species have a reduced number of differently shaped cornuti; the latter thus is a good apomorphy for the Holarctic members of the group. The female shares the characteristic apomorphy: a band of signa around the bursa copulatrix. In our molecular phylogeny (<xref ref-type="bibr" rid="B15">Doorenweerd et al. 2016</xref>) <italic><tp:taxon-name><tp:taxon-name-part taxon-name-part-type="genus">Stigmella</tp:taxon-name-part> <tp:taxon-name-part taxon-name-part-type="species">molinensis</tp:taxon-name-part></tp:taxon-name></italic> is sister to all Holarctic species of the group. The other Neotropical species, included in the <italic><tp:taxon-name><tp:taxon-name-part taxon-name-part-type="species">salicis</tp:taxon-name-part></tp:taxon-name></italic> group by <xref ref-type="bibr" rid="B37">Puplesis and Robinson (2000)</xref> are excluded by us and placed in the <italic><tp:taxon-name><tp:taxon-name-part taxon-name-part-type="genus">Stigmella</tp:taxon-name-part> <tp:taxon-name-part taxon-name-part-type="species">epicosma</tp:taxon-name-part></tp:taxon-name></italic> group of which probably many feed on <tp:taxon-name><tp:taxon-name-part taxon-name-part-type="family">Asteraceae</tp:taxon-name-part></tp:taxon-name>. Since the host plant, <italic><tp:taxon-name><tp:taxon-name-part taxon-name-part-type="genus">Salix</tp:taxon-name-part> <tp:taxon-name-part taxon-name-part-type="species">humboldtiana</tp:taxon-name-part></tp:taxon-name></italic>, and ten other native <italic><tp:taxon-name><tp:taxon-name-part taxon-name-part-type="genus">Salix</tp:taxon-name-part></tp:taxon-name></italic> species (<xref ref-type="bibr" rid="B1">Alford and Belyaeva 2009</xref>) are widespread in South and Central America, we expect that <italic><tp:taxon-name><tp:taxon-name-part taxon-name-part-type="genus">Stigmella</tp:taxon-name-part> <tp:taxon-name-part taxon-name-part-type="species">molinensis</tp:taxon-name-part></tp:taxon-name></italic> and possibly related species are more widespread.</p><!--PageBreak--></tp:treatment-sec><tp:treatment-sec sec-type="etymology" id="SECID0EETAI"><title>Etymology.</title><p>The specific name, an adjective, is derived from La Molina, Spanish and Latin for Mill, and also the name of the district in Lima and the <named-content xmlns:xlink="http://www.w3.org/1999/xlink" xlink:type="simple" content-type="institution" xlink:href="http://grbio.org/institution/university-0" id="NCID0EKTAI">University</named-content> where the species was collected.</p></tp:treatment-sec><tp:treatment-sec sec-type="material" id="SECID0EPTAI"><title>Other material examined.</title><p>Adults and leafmines: Same data as Holotype, <bold>Peru</bold>, 1♂, 18.i.2010, e.l. 1.ii.2010, damaged specimen (see Figs <xref ref-type="fig" rid="F13">64</xref>, <xref ref-type="fig" rid="F13">65</xref>); 1♀, Genitalia slide EvN4219, <named-content xmlns:xlink="http://www.w3.org/1999/xlink" content-type="dwc:institutional_code" xlink:type="simple">RMNH</named-content>.INS.24219; 3♀, xii.2013, e.l. xii.2013; 1♀ i.2013, e.l. i.2013; 1♂, 1♀, 15.xii.2014, e.l. i. 2015, ♂ Genitalia slide EvN4812, <named-content xmlns:xlink="http://www.w3.org/1999/xlink" content-type="dwc:institutional_code" xlink:type="simple">RMNH</named-content>.INS.24812 (all <named-content xmlns:xlink="http://www.w3.org/1999/xlink" content-type="dwc:institutional_code" xlink:type="simple">RMNH</named-content>).</p></tp:treatment-sec><tp:treatment-sec><!--Section generated to contain objects referenced in tp:taxon-treatment.--><fig id="F1" position="float" orientation="portrait"><label>Figures 1–8.</label><caption><p>
          <italic><tp:taxon-name><tp:taxon-name-part taxon-name-part-type="genus">Stigmella</tp:taxon-name-part></tp:taxon-name></italic> species, adult habitus. <bold>1</bold> <italic><tp:taxon-name><tp:taxon-name-part taxon-name-part-type="genus">Stigmella</tp:taxon-name-part> <tp:taxon-name-part taxon-name-part-type="species">gallicola</tp:taxon-name-part></tp:taxon-name></italic>, male holotype <bold>2</bold> <italic><tp:taxon-name><tp:taxon-name-part taxon-name-part-type="genus">Stigmella</tp:taxon-name-part> <tp:taxon-name-part taxon-name-part-type="species">gallicola</tp:taxon-name-part></tp:taxon-name></italic>, female Heredia Province, Puerto Viejo de Sarapiquí <bold>3</bold> <italic><tp:taxon-name><tp:taxon-name-part taxon-name-part-type="genus">Stigmella</tp:taxon-name-part> <tp:taxon-name-part taxon-name-part-type="species">schinivora</tp:taxon-name-part></tp:taxon-name></italic>, male holotype <bold>4</bold> <italic><tp:taxon-name><tp:taxon-name-part taxon-name-part-type="genus">Stigmella</tp:taxon-name-part> <tp:taxon-name-part taxon-name-part-type="species">schinivora</tp:taxon-name-part></tp:taxon-name></italic>, female <named-content xmlns:xlink="http://www.w3.org/1999/xlink" content-type="dwc:institutional_code" xlink:type="simple">RMNH</named-content>.INS.24681 <bold>5</bold> <italic><tp:taxon-name><tp:taxon-name-part taxon-name-part-type="genus">Stigmella</tp:taxon-name-part> <tp:taxon-name-part taxon-name-part-type="species">costaricensis</tp:taxon-name-part></tp:taxon-name></italic>, male holotype <bold>6</bold> <italic><tp:taxon-name><tp:taxon-name-part taxon-name-part-type="genus">Stigmella</tp:taxon-name-part> <tp:taxon-name-part taxon-name-part-type="species">intronia</tp:taxon-name-part></tp:taxon-name></italic>, male holotype <bold>7</bold> <italic><tp:taxon-name><tp:taxon-name-part taxon-name-part-type="genus">Stigmella</tp:taxon-name-part> <tp:taxon-name-part taxon-name-part-type="species">molinensis</tp:taxon-name-part></tp:taxon-name></italic>, male holotype <bold>8</bold> <italic><tp:taxon-name><tp:taxon-name-part taxon-name-part-type="genus">Stigmella</tp:taxon-name-part> <tp:taxon-name-part taxon-name-part-type="species">molinensis</tp:taxon-name-part></tp:taxon-name></italic>, female <named-content xmlns:xlink="http://www.w3.org/1999/xlink" content-type="dwc:institutional_code" xlink:type="simple">RMNH</named-content>.INS.24219. Scale bars: 1 mm.</p></caption><graphic xmlns:xlink="http://www.w3.org/1999/xlink" xlink:href="zookeys-628-001-g001.jpg" position="float" orientation="portrait" xlink:type="simple" id="oo_108978.jpg"/></fig></tp:treatment-sec><ref-list><ref id="B15"><mixed-citation xmlns:xlink="http://www.w3.org/1999/xlink" xlink:type="simple">
          <person-group><name name-style="western"><surname>Doorenweerd</surname><given-names>C</given-names></name><name name-style="western"><surname>Nieukerken</surname><given-names>EJ van</given-names></name><name name-style="western"><surname>Hoare</surname><given-names>RJB</given-names></name></person-group> (<year>2016</year>) <article-title>Phylogeny, classification and divergence times of pygmy leafmining moths (<tp:taxon-name><tp:taxon-name-part taxon-name-part-type="order">Lepidoptera</tp:taxon-name-part></tp:taxon-name>: <tp:taxon-name><tp:taxon-name-part taxon-name-part-type="family">Nepticulidae</tp:taxon-name-part></tp:taxon-name>): the earliest lepidopteran radiation on Angiosperms?</article-title> <source>Systematic Entomology</source>, <comment>early view</comment>. doi: <ext-link xlink:type="simple" ext-link-type="doi" xlink:href="10.1111/syen.12212">10.1111/syen.12212</ext-link></mixed-citation></ref><ref id="B37"><mixed-citation xmlns:xlink="http://www.w3.org/1999/xlink" xlink:type="simple">
          <person-group><name name-style="western"><surname>Puplesis</surname><given-names>R</given-names></name><name name-style="western"><surname>Robinson</surname><given-names>GS</given-names></name></person-group> (<year>2000</year>) <article-title>A review of the Central and South American <tp:taxon-name><tp:taxon-name-part taxon-name-part-type="family">Nepticulidae</tp:taxon-name-part></tp:taxon-name> (<tp:taxon-name><tp:taxon-name-part taxon-name-part-type="order">Lepidoptera</tp:taxon-name-part></tp:taxon-name>) with special reference to Belize.</article-title> <source>Bulletin of the Natural History Museum London Entomology</source> <volume>69</volume>: <fpage>3</fpage>–<lpage>114</lpage>. <ext-link xlink:type="simple" ext-link-type="uri" xlink:href="http://www.biodiversitylibrary.org/part/76459">http://www.biodiversitylibrary.org/part/76459</ext-link></mixed-citation></ref><ref id="B1"><mixed-citation xmlns:xlink="http://www.w3.org/1999/xlink" xlink:type="simple">
          <person-group><name name-style="western"><surname>Alford</surname><given-names>MH</given-names></name><name name-style="western"><surname>Belyaeva</surname><given-names>IV</given-names></name></person-group> (<year>2009</year>) <source>Neotropical <tp:taxon-name><tp:taxon-name-part taxon-name-part-type="family">Salicaceae</tp:taxon-name-part></tp:taxon-name>. In: Milliken W, Klitgård B, Baracat A (Eds) Neotropikey – Interactive key and information resources for flowering plants of the Neotropics</source>. <publisher-loc>Kew, London</publisher-loc>. <ext-link xlink:type="simple" ext-link-type="uri" xlink:href="http://www.kew.org/science/tropamerica/neotropikey/families/Salicaceae.htm">http://www.kew.org/science/tropamerica/neotropikey/families/Salicaceae.htm</ext-link></mixed-citation></ref></ref-list></tp:taxon-treatment>
