# Supplementary material for: New taxa, including three new genera show uniqueness of Neotropical Nepticulidae (Lepidoptera)
Source: Zookeys. 2016 Oct 31;(628):1–63. doi: 10.3897/zookeys.628.9805 (PMC5126387; doi:10.3897/zookeys.628.9805)
Supplement: XML Treatment for Ozadelpha [file zookeys.628.9805-treatment6.xml]

<!DOCTYPE tp:taxon-treatment
  PUBLIC "-//TaxonX//DTD Taxonomic Treatment Publishing DTD v0 20100105//EN" "tax-treatment-NSO.dtd">
<tp:taxon-treatment xmlns:tp="http://www.plazi.org/taxpub"><tp:treatment-meta><kwd-group><label>Taxon classification</label><kwd><named-content content-type="kingdom">Animalia</named-content></kwd><kwd><named-content content-type="order">Lepidoptera</named-content></kwd><kwd><named-content content-type="family">Nepticulidae</named-content></kwd></kwd-group><mixed-citation publication-type="journal"><person-group><name><surname>van Nieukerken</surname><given-names>Erik J.</given-names></name><name><surname>Doorenweerd</surname><given-names>Camiel</given-names></name><name><surname>Nishida</surname><given-names>Kenji</given-names></name><name><surname>Snyers</surname><given-names>Chris</given-names></name></person-group><article-title>New taxa, including three new genera show uniqueness of Neotropical <tp:taxon-name><tp:taxon-name-part taxon-name-part-type="family">Nepticulidae</tp:taxon-name-part></tp:taxon-name> (<tp:taxon-name><tp:taxon-name-part taxon-name-part-type="order">Lepidoptera</tp:taxon-name-part></tp:taxon-name>)</article-title><source>Zookeys</source><day>31</day><month>10</month><year>2016</year><volume>2016</volume><issue>628</issue><fpage>1</fpage><lpage>63</lpage><pub-id pub-id-type="doi">10.3897/zookeys.628.9805</pub-id></mixed-citation></tp:treatment-meta><tp:nomenclature><tp:taxon-name>
              <tp:taxon-name-part taxon-name-part-type="genus">Ozadelpha</tp:taxon-name-part>
              <object-id xmlns:xlink="http://www.w3.org/1999/xlink" content-type="zoobank" xlink:type="simple">http://zoobank.org/C69504F8-9528-480A-806A-BEAE4B2E0DB8</object-id>
            </tp:taxon-name><tp:taxon-authority>van Nieukerken</tp:taxon-authority><tp:taxon-status xmlns:xlink="http://www.w3.org/1999/xlink" xlink:type="simple">gen. n.</tp:taxon-status></tp:nomenclature><tp:treatment-sec sec-type="type species" id="SECID0EYVAI"><title>Type species.</title><p>
              <italic><tp:taxon-name><tp:taxon-name-part taxon-name-part-type="genus">Ozadelpha</tp:taxon-name-part> <tp:taxon-name-part taxon-name-part-type="species">conostegiae</tp:taxon-name-part></tp:taxon-name></italic> van Nieukerken &amp; Nishida, sp. n. by present designation.</p></tp:treatment-sec><tp:treatment-sec sec-type="Differential diagnosis" id="SECID0EIWAI"><title>Differential diagnosis.</title><p>
              <italic><tp:taxon-name><tp:taxon-name-part taxon-name-part-type="genus">Ozadelpha</tp:taxon-name-part></tp:taxon-name></italic> is recognised by the collar with lamellar scales (as in <italic><tp:taxon-name><tp:taxon-name-part taxon-name-part-type="genus">Enteucha</tp:taxon-name-part></tp:taxon-name></italic> and <italic><tp:taxon-name><tp:taxon-name-part taxon-name-part-type="genus">Stigmella</tp:taxon-name-part></tp:taxon-name></italic>), usually two fascia’s on forewing; forewing venation without closed cell, but usually a very long separate CuA. Male genitalia are characterised by separate vinculum and tegumen, large vinculum, bilobed uncus and V-shaped gnathos.</p></tp:treatment-sec><tp:treatment-sec sec-type="description" id="SECID0EDXAI"><title>Description.</title><p>Adult (Figs <xref ref-type="fig" rid="F15">68</xref>, <xref ref-type="fig" rid="F15">69</xref>). Rather small nepticulid moths, forewing length 1.4–2.8 mm. Head with collar comprising lamellar scales, but piliform in <italic><tp:taxon-name><tp:taxon-name-part taxon-name-part-type="genus">Ozadelpha</tp:taxon-name-part> <tp:taxon-name-part taxon-name-part-type="species">ovata</tp:taxon-name-part></tp:taxon-name></italic>. Antenna with 21–32 segments in male, 19 in female (no more data available). Forewing usually with two pale, often metallic fasciae, sometimes joined along dorsal margin. Hindwing in male sometimes with androconial scales on wing (in <italic><tp:taxon-name><tp:taxon-name-part taxon-name-part-type="genus">Ozadelpha</tp:taxon-name-part> <tp:taxon-name-part taxon-name-part-type="species">guajavae</tp:taxon-name-part></tp:taxon-name></italic> and <italic><tp:taxon-name><tp:taxon-name-part taxon-name-part-type="genus">Ozadelpha</tp:taxon-name-part> <tp:taxon-name-part taxon-name-part-type="species">ovata</tp:taxon-name-part></tp:taxon-name></italic>) or a hairpencil near frenulum (<italic><tp:taxon-name><tp:taxon-name-part taxon-name-part-type="genus">Ozadelpha</tp:taxon-name-part> <tp:taxon-name-part taxon-name-part-type="species">conostegiae</tp:taxon-name-part></tp:taxon-name></italic>). Venation (Figs <xref ref-type="fig" rid="F14">66</xref>, <xref ref-type="fig" rid="F14">67</xref>): R+Rs+M coalescent from base, kinked at junction of R, with 5 branches: R, Rs1+2, Rs3, Rs4 and M, CuA separate and long, approaching Rs+M (what looks like a cross-vein between CuA and Rs+M in Fig. <xref ref-type="fig" rid="F15">68</xref> is probably an artefact), absent in the drawing of <italic><tp:taxon-name><tp:taxon-name-part taxon-name-part-type="genus">Ozadelpha</tp:taxon-name-part> <tp:taxon-name-part taxon-name-part-type="species">guajavae</tp:taxon-name-part></tp:taxon-name></italic> (<xref ref-type="bibr" rid="B38">Puplesis et al. 2002a</xref>); A thickened; Hindwing very narrow, with 2 veins only (Rs+M and CuA), Rs+M close to costa.</p><fig id="F14" position="float" orientation="portrait"><label>Figures 66–67.</label><caption><p>
          <italic><tp:taxon-name><tp:taxon-name-part taxon-name-part-type="genus">Ozadelpha</tp:taxon-name-part></tp:taxon-name></italic> gen. n., venation. <bold>66</bold> <italic><tp:taxon-name><tp:taxon-name-part taxon-name-part-type="genus">Ozadelpha</tp:taxon-name-part> <tp:taxon-name-part taxon-name-part-type="species">conostegiae</tp:taxon-name-part></tp:taxon-name></italic>, female, slide EvN4704, veins labelled <bold>67</bold> <italic><tp:taxon-name><tp:taxon-name-part taxon-name-part-type="genus">Ozadelpha</tp:taxon-name-part> <tp:taxon-name-part taxon-name-part-type="species">ovata</tp:taxon-name-part></tp:taxon-name></italic>, paratype male, forewing only, slide AD207. * this is probably a staining artefact, not a cross vein, Scale: 200 µm.</p></caption><graphic xmlns:xlink="http://www.w3.org/1999/xlink" xlink:href="zookeys-628-001-g014.jpg" position="float" orientation="portrait" xlink:type="simple" id="oo_109001.jpg"/></fig><fig id="F15" position="float" orientation="portrait"><label>Figures 68–69.</label><caption><p>
          <italic><tp:taxon-name><tp:taxon-name-part taxon-name-part-type="genus">Ozadelpha</tp:taxon-name-part></tp:taxon-name></italic> gen. n., adult habitus. <bold>68</bold> <italic><tp:taxon-name><tp:taxon-name-part taxon-name-part-type="genus">Ozadelpha</tp:taxon-name-part> <tp:taxon-name-part taxon-name-part-type="species">conostegiae</tp:taxon-name-part></tp:taxon-name></italic>, holotype male <bold>69</bold> <italic><tp:taxon-name><tp:taxon-name-part taxon-name-part-type="genus">Ozadelpha</tp:taxon-name-part></tp:taxon-name></italic> specimen EvN4680, female. Scale bars:1 mm.</p></caption><graphic xmlns:xlink="http://www.w3.org/1999/xlink" xlink:href="zookeys-628-001-g015.jpg" position="float" orientation="portrait" xlink:type="simple" id="oo_109002.jpg"/></fig><p>
              <italic>Male genitalia</italic>. (Figs <xref ref-type="fig" rid="F16">70–73</xref>). Vinculum lateral arms articulate with sides of tegumen; ventral plate expanded, not bilobed. Tegumen band shaped. Uncus variously bilobed. Gnathos an inverted V. Valva more or less triangular, transtilla with transverse bar present or weakly sclerotised, sublateral processes absent or short. Phallus relatively short, without distinct carinal processes; cathrema a normal striate thickening around base of ejaculatory duct, vesica with variable number of cornuti.</p><fig id="F16" position="float" orientation="portrait"><label>Figures 70–73.</label><caption><p>
          <italic><tp:taxon-name><tp:taxon-name-part taxon-name-part-type="genus">Ozadelpha</tp:taxon-name-part></tp:taxon-name></italic> gen. n., male genitalia. <bold>70–72</bold> <italic><tp:taxon-name><tp:taxon-name-part taxon-name-part-type="genus">Ozadelpha</tp:taxon-name-part> <tp:taxon-name-part taxon-name-part-type="species">conostegiae</tp:taxon-name-part></tp:taxon-name></italic>, holotype, at different levels of focus <bold>73</bold> <italic><tp:taxon-name><tp:taxon-name-part taxon-name-part-type="genus">Ozadelpha</tp:taxon-name-part> <tp:taxon-name-part taxon-name-part-type="species">ovata</tp:taxon-name-part></tp:taxon-name></italic>, holotype. Scale bars: 100 µm.</p></caption><graphic xmlns:xlink="http://www.w3.org/1999/xlink" xlink:href="zookeys-628-001-g016.jpg" position="float" orientation="portrait" xlink:type="simple" id="oo_109003.jpg"/></fig><p>
              <italic>Female genitalia</italic> (Figs <xref ref-type="fig" rid="F17">74–79</xref>). T8 with or without row of setae; no setose anal papillae. Anterior apophyses often broadened, posterior apophyses usually narrow, straight, and longer than anterior ones. Vestibulum folded, more strongly staining in Chlorazol Black, with indistinct or no sclerotizations; corpus bursae asymmetric, curved; wall completely devoid of spines or pectinations or with a group of numerous, large, blunt pectinations as in <italic><tp:taxon-name><tp:taxon-name-part taxon-name-part-type="genus">Ozadelpha</tp:taxon-name-part> <tp:taxon-name-part taxon-name-part-type="species">guajavae</tp:taxon-name-part></tp:taxon-name></italic> (<xref ref-type="bibr" rid="B43">Remeikis et al. 2014</xref>). Ductus spermathecae with 1–3.5 convolutions.</p><fig id="F17" position="float" orientation="portrait"><label>Figures 74–79.</label><caption><p>
          <italic><tp:taxon-name><tp:taxon-name-part taxon-name-part-type="genus">Ozadelpha</tp:taxon-name-part></tp:taxon-name></italic> gen. n., female genitalia. <bold>74</bold> <italic><tp:taxon-name><tp:taxon-name-part taxon-name-part-type="genus">Ozadelpha</tp:taxon-name-part> <tp:taxon-name-part taxon-name-part-type="species">conostegiae</tp:taxon-name-part></tp:taxon-name></italic>, dorsal view, slide 4847 <bold>75</bold> ditto, detail of T8 in dorsal view <bold>76</bold> ditto, detail of ductus spermathecae <bold>77–79</bold> <italic><tp:taxon-name><tp:taxon-name-part taxon-name-part-type="genus">Ozadelpha</tp:taxon-name-part></tp:taxon-name></italic> specimen EvN4680. Scale bars: 100 µm.</p></caption><graphic xmlns:xlink="http://www.w3.org/1999/xlink" xlink:href="zookeys-628-001-g017.jpg" position="float" orientation="portrait" xlink:type="simple" id="oo_109005.jpg"/></fig><!--PageBreak--><p>
              <italic>Larva</italic>. Green, where known.</p></tp:treatment-sec><tp:treatment-sec sec-type="biology" id="SECID0EEABI"><title>Biology.</title><p>Leafminers on <tp:taxon-name><tp:taxon-name-part taxon-name-part-type="family">Melastomataceae</tp:taxon-name-part></tp:taxon-name> and <tp:taxon-name><tp:taxon-name-part taxon-name-part-type="family">Myrtaceae</tp:taxon-name-part></tp:taxon-name>, both belonging to the order <tp:taxon-name><tp:taxon-name-part taxon-name-part-type="order">Myrtales</tp:taxon-name-part></tp:taxon-name>. See also <xref ref-type="bibr" rid="B43">Remeikis et al. (2014)</xref>.</p></tp:treatment-sec><tp:treatment-sec sec-type="distribution" id="SECID0E4ABI"><title>Distribution.</title><p>Central and South America, known from Costa Rica, Ecuador and Argentina, probably widespread.</p></tp:treatment-sec><tp:treatment-sec sec-type="Composition" id="SECID0ECBBI"><title>Composition.</title><p>We describe here one new species, <italic><tp:taxon-name><tp:taxon-name-part taxon-name-part-type="genus">Ozadelpha</tp:taxon-name-part> <tp:taxon-name-part taxon-name-part-type="species">conostegiae</tp:taxon-name-part></tp:taxon-name></italic>, as type species, plus a second one from the same host that we do not name. Both <italic><tp:taxon-name><tp:taxon-name-part taxon-name-part-type="genus">Stigmella</tp:taxon-name-part> <tp:taxon-name-part taxon-name-part-type="species">ovata</tp:taxon-name-part></tp:taxon-name></italic> Puplesis &amp; Robinson, 2000 and <italic><tp:taxon-name><tp:taxon-name-part taxon-name-part-type="genus">Enteucha</tp:taxon-name-part> <tp:taxon-name-part taxon-name-part-type="species">guajavae</tp:taxon-name-part></tp:taxon-name></italic> Puplesis &amp; Diškus, 2002 share many characters with the type species: an almost identical venation (albeit without recognisable CuA in the drawing of <italic><tp:taxon-name><tp:taxon-name-part taxon-name-part-type="genus">Enteucha</tp:taxon-name-part> <tp:taxon-name-part taxon-name-part-type="species">guajavae</tp:taxon-name-part></tp:taxon-name></italic>) and very similar male genitalia. We therefore transfer both to this genus as <italic><tp:taxon-name><tp:taxon-name-part taxon-name-part-type="genus">Ozadelpha</tp:taxon-name-part> <tp:taxon-name-part taxon-name-part-type="species">ovata</tp:taxon-name-part></tp:taxon-name></italic> (Puplesis &amp; Robinson, 2000), comb. n. and <italic><tp:taxon-name><tp:taxon-name-part taxon-name-part-type="genus">Ozadelpha</tp:taxon-name-part> <tp:taxon-name-part taxon-name-part-type="species">guajavae</tp:taxon-name-part></tp:taxon-name></italic> (Puplesis &amp; Diškus, 2002), comb. n. It is possible that some species associated with the <tp:taxon-name><tp:taxon-name-part taxon-name-part-type="family">Myrtaceae</tp:taxon-name-part></tp:taxon-name> genus <italic><tp:taxon-name><tp:taxon-name-part taxon-name-part-type="genus">Myrceugenia</tp:taxon-name-part></tp:taxon-name></italic> from Patagonia (<xref ref-type="bibr" rid="B30">Nielsen 1985</xref>) belong here as well, although we observe some differences in the few specimens avail<!--PageBreak-->able to us. The Vilnius group is planning to revise this group of species (J.R. Stonis, personal communication).</p></tp:treatment-sec><tp:treatment-sec sec-type="etymology" id="SECID0EWDBI"><title>Etymology.</title><p>
              <italic><tp:taxon-name><tp:taxon-name-part taxon-name-part-type="genus">Ozadelpha</tp:taxon-name-part></tp:taxon-name></italic>, a noun. The name is based on a combination of the Greek adelphe (αδελφη), meaning sister with the colloquial abbreviation “Oz” as often used for Australia. This to indicate the sister group relationship between <italic><tp:taxon-name><tp:taxon-name-part taxon-name-part-type="genus">Ozadelpha</tp:taxon-name-part></tp:taxon-name></italic> and the Australian clade with <italic><tp:taxon-name><tp:taxon-name-part taxon-name-part-type="genus">Roscidotoga</tp:taxon-name-part></tp:taxon-name></italic> Hoare, 2000, <italic><tp:taxon-name><tp:taxon-name-part taxon-name-part-type="genus">Pectinivalva</tp:taxon-name-part></tp:taxon-name></italic> Scoble, 1983, <italic><tp:taxon-name><tp:taxon-name-part taxon-name-part-type="genus">Menurella</tp:taxon-name-part></tp:taxon-name></italic> Hoare, 2013 and <italic><tp:taxon-name><tp:taxon-name-part taxon-name-part-type="genus">Casanovula</tp:taxon-name-part></tp:taxon-name></italic> Hoare, 2013. The name is to be treated as feminine.</p></tp:treatment-sec><tp:treatment-sec sec-type="remarks" id="SECID0EGFBI"><title>Remarks.</title><p>The series reared from <italic><tp:taxon-name><tp:taxon-name-part taxon-name-part-type="genus">Conostegia</tp:taxon-name-part></tp:taxon-name></italic> that KN reared and sent via the Museo de Zoología, <named-content xmlns:xlink="http://www.w3.org/1999/xlink" xlink:type="simple" content-type="institution" xlink:href="http://grbio.org/institution/universidad-de-costa-rica" id="NCID0ETFBI">Universidad de Costa Rica</named-content>, to EvN was at first considered to constitute a single species. We were only able to successfully amplify several genes from one large female (<named-content xmlns:xlink="http://www.w3.org/1999/xlink" content-type="dwc:institutional_code" xlink:type="simple">RMNH</named-content>.INS.24680) that on closer inspection appeared to be different from the rest of the series, even though the differences externally are small, apart from the size. The position of the genus as sister of the Australian genera was strongly supported on the basis of this specimen; however, we do not name that by lack of a male specimen and life history data. The few genes that we did amplify from other specimens show that both species belong to the same clade, and thus the same genus. In fact, there are probably more species feeding on different species of <italic><tp:taxon-name><tp:taxon-name-part taxon-name-part-type="genus">Conostegia</tp:taxon-name-part></tp:taxon-name></italic> throughout its distribution area; just before finalising this manuscript, Kenji Nishida reared another species from another species of <italic><tp:taxon-name><tp:taxon-name-part taxon-name-part-type="genus">Conostegia</tp:taxon-name-part></tp:taxon-name></italic>.</p><p>In the morphology <italic><tp:taxon-name><tp:taxon-name-part taxon-name-part-type="genus">Ozadelpha</tp:taxon-name-part></tp:taxon-name></italic> shows similarities with both <italic><tp:taxon-name><tp:taxon-name-part taxon-name-part-type="genus">Stigmella</tp:taxon-name-part></tp:taxon-name></italic>, <italic><tp:taxon-name><tp:taxon-name-part taxon-name-part-type="genus">Enteucha</tp:taxon-name-part></tp:taxon-name></italic> and the Australian genera. The venation resembles <italic><tp:taxon-name><tp:taxon-name-part taxon-name-part-type="genus">Stigmella</tp:taxon-name-part></tp:taxon-name></italic>, but also <italic><tp:taxon-name><tp:taxon-name-part taxon-name-part-type="genus">Pectinivalva</tp:taxon-name-part></tp:taxon-name></italic>, apart for the thickened A in forewing. In our molecular phylogeny <italic><tp:taxon-name><tp:taxon-name-part taxon-name-part-type="genus">Ozadelpha</tp:taxon-name-part></tp:taxon-name></italic> always groups with the Australian genera, either as sister to all of them together, or as sister to <italic><tp:taxon-name><tp:taxon-name-part taxon-name-part-type="genus">Roscidotoga</tp:taxon-name-part></tp:taxon-name></italic> (<xref ref-type="bibr" rid="B15">Doorenweerd et al. 2016</xref>). Where both <italic><tp:taxon-name><tp:taxon-name-part taxon-name-part-type="genus">Ozadelpha</tp:taxon-name-part></tp:taxon-name></italic> and <italic><tp:taxon-name><tp:taxon-name-part taxon-name-part-type="genus">Pectinivalva</tp:taxon-name-part></tp:taxon-name></italic> in the old sense feed on <tp:taxon-name><tp:taxon-name-part taxon-name-part-type="order">Myrtales</tp:taxon-name-part></tp:taxon-name>, it is possible that the ancestral hosts were also <tp:taxon-name><tp:taxon-name-part taxon-name-part-type="order">Myrtales</tp:taxon-name-part></tp:taxon-name> and that the ancestor was a rainforest inhabitant (Hoare and van Nieukerken 2013).</p></tp:treatment-sec><ref-list><ref id="B38"><mixed-citation xmlns:xlink="http://www.w3.org/1999/xlink" xlink:type="simple">
          <person-group><name name-style="western"><surname>Puplesis</surname><given-names>R</given-names></name><name name-style="western"><surname>Diškus</surname><given-names>A</given-names></name><name name-style="western"><surname>Robinson</surname><given-names>GS</given-names></name></person-group> (<year>2002a</year>) <article-title>New Neotropical <tp:taxon-name><tp:taxon-name-part taxon-name-part-type="family">Nepticulidae</tp:taxon-name-part></tp:taxon-name> (<tp:taxon-name><tp:taxon-name-part taxon-name-part-type="order">Lepidoptera</tp:taxon-name-part></tp:taxon-name>) from the western Amazonian rainforest and the Andes of Ecuador.</article-title> <source>Bulletin of the Natural History Museum London Entomology</source> <volume>71</volume>: <fpage>19</fpage>–<lpage>58</lpage>. doi: <ext-link xlink:type="simple" ext-link-type="doi" xlink:href="10.1017/s0968045402000020">10.1017/s0968045402000020</ext-link></mixed-citation></ref><ref id="B43"><mixed-citation xmlns:xlink="http://www.w3.org/1999/xlink" xlink:type="simple">
          <person-group><name name-style="western"><surname>Remeikis</surname><given-names>A</given-names></name><name name-style="western"><surname>Stonis</surname><given-names>JR</given-names></name><name name-style="western"><surname>Diškus</surname><given-names>A</given-names></name><name name-style="western"><surname>Davis</surname><given-names>DR</given-names></name></person-group> (<year>2014</year>) <article-title>The first photographic documentation and new data on <italic><tp:taxon-name><tp:taxon-name-part taxon-name-part-type="genus">Enteucha</tp:taxon-name-part> <tp:taxon-name-part taxon-name-part-type="species">guajavae</tp:taxon-name-part></tp:taxon-name></italic> (<tp:taxon-name><tp:taxon-name-part taxon-name-part-type="order">Lepidoptera</tp:taxon-name-part></tp:taxon-name>, <tp:taxon-name><tp:taxon-name-part taxon-name-part-type="family">Nepticulidae</tp:taxon-name-part></tp:taxon-name>), a pest of guava from equatorial America.</article-title> In: <person-group><name name-style="western"><surname>Stonis</surname><given-names>JR</given-names></name></person-group> (<role>Ed.</role>) <source>Selected abstracts and papers of the First Baltic International Conference on Field Entomology and Faunistics</source>. <publisher-name>Edukologija Publishers</publisher-name>, <publisher-loc>Vilnius</publisher-loc>, <fpage>65</fpage>–<lpage>74</lpage>.</mixed-citation></ref><ref id="B30"><mixed-citation xmlns:xlink="http://www.w3.org/1999/xlink" xlink:type="simple">
          <person-group><name name-style="western"><surname>Nielsen</surname><given-names>ES</given-names></name></person-group> (<year>1985</year>) <article-title>Primitive (non-ditrysian) <tp:taxon-name><tp:taxon-name-part taxon-name-part-type="order">Lepidoptera</tp:taxon-name-part></tp:taxon-name> of the Andes: diversity, distribution, biology and phylogenetic relationships.</article-title> <source>Journal of Research on the <tp:taxon-name><tp:taxon-name-part taxon-name-part-type="order">Lepidoptera</tp:taxon-name-part></tp:taxon-name>, Supplement</source> <volume>1</volume>: <fpage>1</fpage>–<lpage>16</lpage>. <ext-link xlink:type="simple" ext-link-type="uri" xlink:href="http://lepidopteraresearchfoundation.org/journals/23/PDF23/2nd_symp_neot_lepid_1983_1_16.pdf">http://lepidopteraresearchfoundation.org/journals/23/PDF23/2nd_symp_neot_lepid_1983_1_16.pdf</ext-link></mixed-citation></ref><ref id="B15"><mixed-citation xmlns:xlink="http://www.w3.org/1999/xlink" xlink:type="simple">
          <person-group><name name-style="western"><surname>Doorenweerd</surname><given-names>C</given-names></name><name name-style="western"><surname>Nieukerken</surname><given-names>EJ van</given-names></name><name name-style="western"><surname>Hoare</surname><given-names>RJB</given-names></name></person-group> (<year>2016</year>) <article-title>Phylogeny, classification and divergence times of pygmy leafmining moths (<tp:taxon-name><tp:taxon-name-part taxon-name-part-type="order">Lepidoptera</tp:taxon-name-part></tp:taxon-name>: <tp:taxon-name><tp:taxon-name-part taxon-name-part-type="family">Nepticulidae</tp:taxon-name-part></tp:taxon-name>): the earliest lepidopteran radiation on Angiosperms?</article-title> <source>Systematic Entomology</source>, <comment>early view</comment>. doi: <ext-link xlink:type="simple" ext-link-type="doi" xlink:href="10.1111/syen.12212">10.1111/syen.12212</ext-link></mixed-citation></ref></ref-list></tp:taxon-treatment>
