# Supplementary material for: New taxa, including three new genera show uniqueness of Neotropical Nepticulidae (Lepidoptera)
Source: Zookeys. 2016 Oct 31;(628):1–63. doi: 10.3897/zookeys.628.9805 (PMC5126387; doi:10.3897/zookeys.628.9805)
Supplement: XML Treatment for Ozadelpha conostegiae [file zookeys.628.9805-treatment7.xml]

<!DOCTYPE tp:taxon-treatment
  PUBLIC "-//TaxonX//DTD Taxonomic Treatment Publishing DTD v0 20100105//EN" "tax-treatment-NSO.dtd">
<tp:taxon-treatment xmlns:tp="http://www.plazi.org/taxpub"><tp:treatment-meta><kwd-group><label>Taxon classification</label><kwd><named-content content-type="kingdom">Animalia</named-content></kwd><kwd><named-content content-type="order">Lepidoptera</named-content></kwd><kwd><named-content content-type="family">Nepticulidae</named-content></kwd></kwd-group><mixed-citation publication-type="journal"><person-group><name><surname>van Nieukerken</surname><given-names>Erik J.</given-names></name><name><surname>Doorenweerd</surname><given-names>Camiel</given-names></name><name><surname>Nishida</surname><given-names>Kenji</given-names></name><name><surname>Snyers</surname><given-names>Chris</given-names></name></person-group><article-title>New taxa, including three new genera show uniqueness of Neotropical <tp:taxon-name><tp:taxon-name-part taxon-name-part-type="family">Nepticulidae</tp:taxon-name-part></tp:taxon-name> (<tp:taxon-name><tp:taxon-name-part taxon-name-part-type="order">Lepidoptera</tp:taxon-name-part></tp:taxon-name>)</article-title><source>Zookeys</source><day>31</day><month>10</month><year>2016</year><volume>2016</volume><issue>628</issue><fpage>1</fpage><lpage>63</lpage><pub-id pub-id-type="doi">10.3897/zookeys.628.9805</pub-id></mixed-citation></tp:treatment-meta><tp:nomenclature><tp:taxon-name>
              <tp:taxon-name-part taxon-name-part-type="genus">Ozadelpha</tp:taxon-name-part>
              <tp:taxon-name-part taxon-name-part-type="species">conostegiae</tp:taxon-name-part>
              <object-id xmlns:xlink="http://www.w3.org/1999/xlink" content-type="zoobank" xlink:type="simple">http://zoobank.org/40CDDC2D-0672-4289-B525-03CCBBFC8FEC</object-id>
            </tp:taxon-name><tp:taxon-authority>van Nieukerken &amp; Nishida</tp:taxon-authority><tp:taxon-status xmlns:xlink="http://www.w3.org/1999/xlink" xlink:type="simple">sp. n.</tp:taxon-status></tp:nomenclature><tp:treatment-sec sec-type="Holotype male" id="SECID0EBKBI"><title>Holotype male.</title><p>
              <bold>Costa Rica</bold>, Puntarenas Province, Monteverde, Estación Biológica Monteverde, <named-content xmlns:xlink="http://www.w3.org/1999/xlink" content-type="dwc:verbatimCoordinates" xlink:type="simple"><named-content content-type="geo-json" specific-use="{&#34;type&#34;:&#34;Point&#34;,&#34;coordinates&#34;:[-84.808139,10.318583]}" id="NCID0EMKBI" xlink:type="simple">10°19'06.9"N, 084°48'29.3"W</named-content></named-content>, 1530 m, 2.iii.2012 collected leafmines, 31.iii.2012 adult emergence, host plant: <italic><tp:taxon-name><tp:taxon-name-part taxon-name-part-type="genus">Conostegia</tp:taxon-name-part> <tp:taxon-name-part taxon-name-part-type="species">oerstediana</tp:taxon-name-part></tp:taxon-name></italic> (<tp:taxon-name><tp:taxon-name-part taxon-name-part-type="family">Melastomataceae</tp:taxon-name-part></tp:taxon-name>), photos/leg/rear: Kenji Nishida, <named-content xmlns:xlink="http://www.w3.org/1999/xlink" content-type="dwc:institutional_code" xlink:type="simple">RMNH</named-content> <tp:taxon-name><tp:taxon-name-part taxon-name-part-type="order">Lepidoptera</tp:taxon-name-part></tp:taxon-name>, Genitalia slide EvN4506, <named-content xmlns:xlink="http://www.w3.org/1999/xlink" content-type="dwc:institutional_code" xlink:type="simple">RMNH</named-content>.INS.24506 (<named-content xmlns:xlink="http://www.w3.org/1999/xlink" content-type="dwc:institutional_code" xlink:type="simple">RMNH</named-content>).</p></tp:treatment-sec><tp:treatment-sec sec-type="Differential diagnosis" id="SECID0E4LBI"><title>Differential diagnosis.</title><p>Externally recognised by leaden collar of lamellar scales and forewing with two fasciae, the first indistinctly joined to basal leaden area. Male genitalia unique and can not be confused with other <tp:taxon-name><tp:taxon-name-part taxon-name-part-type="family">Nepticulidae</tp:taxon-name-part></tp:taxon-name>. However, there are as yet unnamed rather similar species. See also next species.</p></tp:treatment-sec><tp:treatment-sec sec-type="description" id="SECID0EIMBI"><title>Description.</title><p>
              <italic>Male</italic> (Figs <xref ref-type="fig" rid="F15">68</xref>, <xref ref-type="fig" rid="F19">89</xref>). Head: frontal tuft yellow orange, scape white; antenna with 24–25 segments (n=2). Collar comprising lamellar scales, leaden. Thorax and forewings dark fuscous, forewing with basal leaden patch, poorly separated from <!--PageBreak-->silver fascia at 1/3, a second silver fascia at 2/3, often broken or narrowed in middle, at dorsum widened in both directions, silver scales along dorsum may reach other fascia, usually not; more distal silver scales usually separated from fascia. Hindwing with a <!--PageBreak-->narrow ochreous hairpencil inserted near frenulum of 1/3 hindwing length, hindwing scaling brown-grey. Leg upperside and abdomen dark fuscous, tarsi paler. Abdomen with indistinct grey anal tufts.</p><p>
              <italic>Female</italic> (Fig. <xref ref-type="fig" rid="F19">90</xref>). Antenna with 19 segments (n=2). Hairpencil absent. Ovipositor broadly rounded.</p><p>
              <italic>Measurements</italic>. Male: forewing length 1.7–1.9 mm (n=2), wingspan: 3.8–4.3 mm. Female: forewing length 1.7–1.8 mm (n=3), wingspan 3.9–4.0 mm.</p><p>
              <italic>Male genitalia</italic> (Figs <xref ref-type="fig" rid="F16">70–72</xref>). Total length capsule 385–405µm (n=2), ventral plate very large and anteriorly rounded; tegumen rounded. Uncus distinctly bilobed, with setose lobes; gnathos with triangular pointed central element. Valva length 140–150 µm; transtilla well sclerotised, without sublateral processes. Phallus length 290 µm, flask shaped vesica with ca. 9 larger triangular cornuti; two elongate sclerotisations may represent the cathrema, no striate cathrema observed.</p><p>
              <italic>Female genitalia</italic> (Figs <xref ref-type="fig" rid="F17">74–76</xref>). Total length of bursa ca 660 µm. T8 with row of ca 8 setae on either side, partly on distinct sockets; no setose anal papillae. Anterior apophyses broadly rounded, posterior apophyses narrow, straight, longer than anterior ones. Vestibulum more strongly stained, with indistinct sclerotisation; ductus bursae not demarcated from corpus bursae, corpus asymmetric, curved; wall completely devoid of spines or pectinations. Ductus spermathecae slightly curved, only one incomplete convolution at vesicle.</p></tp:treatment-sec><tp:treatment-sec sec-type="biology" id="SECID0EYNBI"><title>Biology.</title><p>
              <italic>Host plants</italic> (Fig. <xref ref-type="fig" rid="F18">81</xref>). <tp:taxon-name><tp:taxon-name-part taxon-name-part-type="family">Melastomataceae</tp:taxon-name-part></tp:taxon-name>: <italic><tp:taxon-name><tp:taxon-name-part taxon-name-part-type="genus">Conostegia</tp:taxon-name-part> <tp:taxon-name-part taxon-name-part-type="species">oerstediana</tp:taxon-name-part></tp:taxon-name></italic> <tp:taxon-name><tp:taxon-name-part taxon-name-part-type="genus">Ozadelpha</tp:taxon-name-part></tp:taxon-name> Berg ex Triana and <italic><tp:taxon-name><tp:taxon-name-part taxon-name-part-type="genus">Conostegia</tp:taxon-name-part> <tp:taxon-name-part taxon-name-part-type="species">pitierri</tp:taxon-name-part></tp:taxon-name></italic> Cogn., evergreen trees. Both species are distributed from Nicaragua to Panama, and recorded between 700 and 2400 m elevations in Costa Rica (<xref ref-type="bibr" rid="B2">Almeda 2007</xref>). <italic><tp:taxon-name><tp:taxon-name-part taxon-name-part-type="genus">Conostegia</tp:taxon-name-part> <tp:taxon-name-part taxon-name-part-type="species">oerstediana</tp:taxon-name-part></tp:taxon-name></italic> is one of the widespread trees in the mid-elevation cloud forest of Costa Rica (K. Nishida, personal observation).</p><fig id="F18" position="float" orientation="portrait"><label>Figures 80–87.</label><caption><p>
          <italic><tp:taxon-name><tp:taxon-name-part taxon-name-part-type="genus">Ozadelpha</tp:taxon-name-part> <tp:taxon-name-part taxon-name-part-type="species">conostegiae</tp:taxon-name-part></tp:taxon-name></italic>, habitat, host plant, <italic><tp:taxon-name><tp:taxon-name-part taxon-name-part-type="genus">Conostegia</tp:taxon-name-part> <tp:taxon-name-part taxon-name-part-type="species">oerstediana</tp:taxon-name-part></tp:taxon-name></italic> and leafmines at Costa Rica, Estación Biológica Monteverde 1530 m. <bold>80</bold> Habitat, a cloud forest (lower mountain wet forest), 8 June 2016 <bold>81</bold> Treelets, infested with some leaf-mining larvae <bold>82</bold> Old leaf mines on host leaf, 24 March 2016 <bold>83</bold> Old leaf and young mines, 25 April 2016 <bold>84, 85</bold> Late instar larva in situ, upper epidermis removed to show larva, calcium oxalate crystals (druses) are not eaten and left behind, 18 May 2016 <bold>86</bold> Close-up of leaf mine, upper mine is of late instar larva, note the zigzag frass line, lower mine is of early instar, 7 June 2016 <bold>87</bold> Egg scale, dorsal view, attached to upperside of host leaf, 7 June 2016.</p></caption><graphic xmlns:xlink="http://www.w3.org/1999/xlink" xlink:href="zookeys-628-001-g018.jpg" position="float" orientation="portrait" xlink:type="simple" id="oo_109006.jpg"/></fig><p>
              <italic><tp:taxon-name><tp:taxon-name-part taxon-name-part-type="genus">Leafmines</tp:taxon-name-part></tp:taxon-name></italic> (Figs <xref ref-type="fig" rid="F18">82</xref>, <xref ref-type="fig" rid="F18">83</xref>, <xref ref-type="fig" rid="F19">88</xref>). Narrow zigzag linear mine, pale brown in colour, on upperside leaf (n=42). Mature mine approximately 50 mm long (n=42). Some mines were found along leaf veins, i.e. mines were angular or square (n=7). The mines were mostly found on mature broad leaves of small treelets of less than a meter tall (n=ca 30). We recorded from a single mine up to 20 mines per leaf, with an average of 5 mines/leaf (n=15). Central portion of leaf mines filled with black frass, deposited in zigzag arcs (Fig. <xref ref-type="fig" rid="F18">86</xref>). Exit hole on underside of leaf at tip of mine, ellipsoid, 0.6–0.9 mm wide (n=5). Mines were found on leaves with a length of ca. 7–20 cm (mean 15.5) and width of ca. 4–13 cm (mean 9.75) (n=20).</p><fig id="F19" position="float" orientation="portrait"><label>Figures 88–94.</label><caption><p>
          <italic><tp:taxon-name><tp:taxon-name-part taxon-name-part-type="genus">Ozadelpha</tp:taxon-name-part> <tp:taxon-name-part taxon-name-part-type="species">conostegiae</tp:taxon-name-part></tp:taxon-name></italic>, life history details, Costa Rica, Estación Biológica Monteverde 1530 m. <bold>88</bold> Leaf mines, 2 cocoons and 3 adults on midrib on upperside host plant leaf, 29 March 2012 <bold>89</bold> Close up of one adult male <bold>90</bold> Adult female resting on plastic bag under rearing conditions, ventral view, 1 December 2013 <bold>91</bold> Pupa, ventral view, cocoon detached and removed, 7 June 2016 <bold>92</bold> Cocoon spun on upperside on secondary vein under captive conditions, 7 June 2016 <bold>93</bold> Cocoon-spinning mature larva, outer layer cocoon is removed to show larva, 19 June 2016 <bold>94</bold> <italic><tp:taxon-name><tp:taxon-name-part taxon-name-part-type="genus">Ozadelpha</tp:taxon-name-part></tp:taxon-name></italic> specimen EvN4680, female, resting on upper side leaf along one of the primary veins, 3 February 2012.</p></caption><graphic xmlns:xlink="http://www.w3.org/1999/xlink" xlink:href="zookeys-628-001-g019.jpg" position="float" orientation="portrait" xlink:type="simple" id="oo_109007.jpg"/></fig><p>
              <italic>Egg</italic> (Fig. <xref ref-type="fig" rid="F18">87</xref>). Laid singly, translucent with pale gold tint, oval, flat, egg case ca. 0.2 mm long, located contiguously to secondary leaf veins on upperside leaf (n=30). Some vacated egg cases were filled with frass (n=7).</p><p>
              <italic>Larva</italic> (Figs <xref ref-type="fig" rid="F18">84</xref>, <xref ref-type="fig" rid="F18">85</xref>, <xref ref-type="fig" rid="F19">93</xref>). Late to final instar larva translucent green, final instar larva 3.7 mm long (n=1).</p><p>
              <italic>Cocoon</italic> (Figs <xref ref-type="fig" rid="F19">92</xref>, <xref ref-type="fig" rid="F19">93</xref>). Oval shaped, flat, double chambered, outer cocoon 2.3–3.3 mm long and 1.3–2.0 mm wide, inner cocoon 1.6–2.0 mm long and 0.8–1.3 mm wide, pale brown to brown (n=4). Exit slit side of cocoon slightly thinner and paler than opposite end. Under rearing conditions inside plastic bags, the larvae pupated <!--PageBreak-->on host plant leaf, next to leaf veins or vein grooves either on upper or underside leaf (n=20) (Figs <xref ref-type="fig" rid="F19">88</xref>, <xref ref-type="fig" rid="F19">92</xref>). A species of a solitary koinobiont-endo parasitoid wasp was found inside the inner chamber of cocoon (n=2).</p><!--PageBreak--><!--PageBreak--><!--PageBreak--><p>
              <italic>Pupa</italic> (Fig. <xref ref-type="fig" rid="F19">91</xref>). General appearance of mature pupa flat and dark brown, 1.5–1.7 mm long (n=2).</p><p>
              <italic>Voltinism and habits</italic>. Old and young leaf mines were seen all year round on treelets found along trails in forest understory at the Estación Biológica Monteverde. The <!--PageBreak-->larvae pupate away from the mine and host plant under natural conditions; however, it is unknown where the larvae spin their cocoons except for a single cocoon that was found on the underside of a mined leaf, but this was parasitized by a parasitoid wasp. Late stage to mature mines collected on 2.iii.2016 produced adults on 28–29.iii.2016. Mines collected on 21.v.2016 produced mature pupae (n=2) and mature pupae of a parasitoid wasp inside the moth cocoon (n=2) on 7.vi.2016. Mines collected on 25.v.2016 produced 6 cocoons between 2–6.vi.2016. Two eggs on a single leaf collected on 7.vi.2016 produced very early mines of ca. 1.2 mm and 8.6 mm long on 19.vi.2016. White, circular, pellet-like micro objects were found inside mines surrounding mining larvae (n=2) (Figs <xref ref-type="fig" rid="F18">84</xref>, <xref ref-type="fig" rid="F18">85</xref>). The pellets are calcium oxalate crystals (druses) according to R. Kriebel (personal communication). Thus the larvae appear to avoid feeding on druses.</p><p>
              <italic><tp:taxon-name><tp:taxon-name-part taxon-name-part-type="genus">Parasitoid</tp:taxon-name-part></tp:taxon-name></italic>. <tp:taxon-name><tp:taxon-name-part taxon-name-part-type="family">Eulophidae</tp:taxon-name-part></tp:taxon-name>: <tp:taxon-name><tp:taxon-name-part taxon-name-part-type="subfamily">Entedoninae</tp:taxon-name-part></tp:taxon-name>: <italic><tp:taxon-name><tp:taxon-name-part taxon-name-part-type="genus">Cornugon</tp:taxon-name-part> <tp:taxon-name-part taxon-name-part-type="species">diabolos</tp:taxon-name-part></tp:taxon-name></italic> Hansson (<xref ref-type="bibr" rid="B18">Hansson 2011</xref>), endoparasitoid, koinobiont of host larva which pupates inside host cocoon (n=2). This comprises a new host record for the genus <italic><tp:taxon-name><tp:taxon-name-part taxon-name-part-type="genus">Cornugon</tp:taxon-name-part></tp:taxon-name></italic> (<xref ref-type="bibr" rid="B18">Hansson 2011</xref> and personal communication).</p></tp:treatment-sec><tp:treatment-sec sec-type="distribution" id="SECID0EYWBI"><title>Distribution.</title><p>Costa Rica: Alajuela, Guanacaste and Puntarenas Provinces.</p></tp:treatment-sec><tp:treatment-sec sec-type="DNA barcode" id="SECID0E4WBI"><title>
              DNA barcode.</title><p>We failed to produce a DNA barcode from the DNA extracts, but we obtained sequences for 28S and COII from the holotype, <named-content xmlns:xlink="http://www.w3.org/1999/xlink" content-type="dwc:institutional_code" xlink:type="simple">RMNH</named-content>.INS.24506. They will be made available through GENBANK with another paper in preparation.</p></tp:treatment-sec><tp:treatment-sec sec-type="remarks" id="SECID0EXXBI"><title>Remarks.</title><p>
              <italic><tp:taxon-name><tp:taxon-name-part taxon-name-part-type="genus">Ozadelpha</tp:taxon-name-part> <tp:taxon-name-part taxon-name-part-type="species">conostegiae</tp:taxon-name-part></tp:taxon-name></italic> represents the first published record of a <tp:taxon-name><tp:taxon-name-part taxon-name-part-type="family">Nepticulidae</tp:taxon-name-part></tp:taxon-name> feeding on <tp:taxon-name><tp:taxon-name-part taxon-name-part-type="family">Melastomataceae</tp:taxon-name-part></tp:taxon-name>. However, we also collected and reared unnamed <italic><tp:taxon-name><tp:taxon-name-part taxon-name-part-type="genus">Acalyptris</tp:taxon-name-part></tp:taxon-name></italic> species from the genus <italic><tp:taxon-name><tp:taxon-name-part taxon-name-part-type="genus">Melastoma</tp:taxon-name-part></tp:taxon-name></italic> from Australia: Queensland and Indonesia: Borneo. The genus <italic><tp:taxon-name><tp:taxon-name-part taxon-name-part-type="genus">Conostegia</tp:taxon-name-part></tp:taxon-name></italic> comprises 77 species of shrubs and trees in Central America, northern South America and the Carribean (<xref ref-type="bibr" rid="B26">Kriebel 2014</xref>).</p></tp:treatment-sec><tp:treatment-sec sec-type="etymology" id="SECID0EKZBI"><title>Etymology.</title><p>The epithet <italic><tp:taxon-name><tp:taxon-name-part taxon-name-part-type="species">conostegiae</tp:taxon-name-part></tp:taxon-name></italic> is a noun in genitive case, derived from the generic name of the host plant <italic><tp:taxon-name><tp:taxon-name-part taxon-name-part-type="genus">Conostegia</tp:taxon-name-part></tp:taxon-name></italic>.</p></tp:treatment-sec><tp:treatment-sec sec-type="material" id="SECID0EB1BI"><title>Other material examined.</title><p>8♂, 6♀. <bold>Costa Rica</bold>: 1♂, Alajuela Province, Grecia, Reserva Forestal Grecia - Bosque del Niño, <named-content xmlns:xlink="http://www.w3.org/1999/xlink" content-type="dwc:verbatimCoordinates" xlink:type="simple"><named-content content-type="geo-json" specific-use="{&#34;type&#34;:&#34;Point&#34;,&#34;coordinates&#34;:[-84.247083,10.142250]}" id="NCID0EM1BI" xlink:type="simple">10°.08'32.1"N, 084°.14'49.5"W</named-content></named-content>, 1678 m, leafmines on <italic><tp:taxon-name><tp:taxon-name-part taxon-name-part-type="genus">Conostegia</tp:taxon-name-part> <tp:taxon-name-part taxon-name-part-type="species">oerstediana</tp:taxon-name-part></tp:taxon-name></italic>, xii.2012 adult emergence, Kenji Nishida (<named-content xmlns:xlink="http://www.w3.org/1999/xlink" content-type="dwc:institutional_code" xlink:type="simple">RMNH</named-content>); 1♂, 3♀, Guanacaste Province, Monteverde, Santa Elena, going towards Bosque Eterno de los Niños, San Gerardo Biological Station, <named-content xmlns:xlink="http://www.w3.org/1999/xlink" content-type="dwc:verbatimCoordinates" xlink:type="simple"><named-content content-type="geo-json" specific-use="{&#34;type&#34;:&#34;Point&#34;,&#34;coordinates&#34;:[-84.793083,10.356944]}" id="NCID0EG2BI" xlink:type="simple">10°.21'25"N, 084°.47'35.1"W</named-content></named-content>, 1500 m, leaf miner <italic><tp:taxon-name><tp:taxon-name-part taxon-name-part-type="genus">Conostegia</tp:taxon-name-part> <tp:taxon-name-part taxon-name-part-type="species">oerstediana</tp:taxon-name-part></tp:taxon-name></italic>, emerged 23.iv.2012, Kenji Nishida, male abdomen missing, 3 female abdomens together in gelatin capsule, wing slide EvN4704, <named-content xmlns:xlink="http://www.w3.org/1999/xlink" content-type="dwc:institutional_code" xlink:type="simple">RMNH</named-content>.INS.24704 (<named-content xmlns:xlink="http://www.w3.org/1999/xlink" content-type="dwc:institutional_code" xlink:type="simple">RMNH</named-content>); 1♂, Puntarenas Province, Monteverde, Estación Biológia Monteverde, <named-content xmlns:xlink="http://www.w3.org/1999/xlink" content-type="dwc:verbatimCoordinates" xlink:type="simple"><named-content content-type="geo-json" specific-use="{&#34;type&#34;:&#34;Point&#34;,&#34;coordinates&#34;:[-84.808139,10.318583]}" id="NCID0EI3BI" xlink:type="simple">10°19'06.9"N, 084°48'29.3"W</named-content></named-content>, 1530 m, 2.iii.2012 leafmines, 31.iii.2012 adult emergence, <italic><tp:taxon-name><tp:taxon-name-part taxon-name-part-type="genus">Conostegia</tp:taxon-name-part> <tp:taxon-name-part taxon-name-part-type="species">oerstediana</tp:taxon-name-part></tp:taxon-name></italic>, Kenji Nishida; 2♂, 2♀, same data, but 29.iii.2012 adult emergence, genitalia slide ♂ EvN4679, <named-content xmlns:xlink="http://www.w3.org/1999/xlink" content-type="dwc:institutional_code" xlink:type="simple">RMNH</named-content>.INS.24679 (<named-content xmlns:xlink="http://www.w3.org/1999/xlink" content-type="dwc:institutional_code" xlink:type="simple">RMNH</named-content>); 2♂, 1♀, same data, but late stage leaf mines collected 18–19.v.2016, adult emergence 18.vi.2016 (<abbrev xmlns:xlink="http://www.w3.org/1999/xlink" content-type="institution" xlink:title="Museo de Zoología, Escuela de Biología, Universidad de Costa Rica" id="ABBRID0EH4BI" xlink:type="simple">MZUCR</abbrev>); 1♂, Puntarenas Province, Monteverde, Estación Biológia Monteverde, <named-content xmlns:xlink="http://www.w3.org/1999/xlink" content-type="dwc:verbatimCoordinates" xlink:type="simple"><named-content content-type="geo-json" specific-use="{&#34;type&#34;:&#34;Point&#34;,&#34;coordinates&#34;:[-84.805786,10.320542]}" id="NCID0EP4BI" xlink:type="simple">10°.19'13.95"N, 084°.48'20.83"W</named-content></named-content>, 1600 m, 29.viii.2007 adult emergence, host plant: <italic><tp:taxon-name><tp:taxon-name-part taxon-name-part-type="genus">Conostegia</tp:taxon-name-part> <tp:taxon-name-part taxon-name-part-type="species">pitierri</tp:taxon-name-part></tp:taxon-name></italic>, slide EvN 4844 [preparation of broken exuviae] (<named-content xmlns:xlink="http://www.w3.org/1999/xlink" content-type="dwc:institutional_code" xlink:type="simple">RMNH</named-content>).</p><!--PageBreak--></tp:treatment-sec><tp:treatment-sec><!--Section generated to contain objects referenced in tp:taxon-treatment.--><fig id="F15" position="float" orientation="portrait"><label>Figures 68–69.</label><caption><p>
          <italic><tp:taxon-name><tp:taxon-name-part taxon-name-part-type="genus">Ozadelpha</tp:taxon-name-part></tp:taxon-name></italic> gen. n., adult habitus. <bold>68</bold> <italic><tp:taxon-name><tp:taxon-name-part taxon-name-part-type="genus">Ozadelpha</tp:taxon-name-part> <tp:taxon-name-part taxon-name-part-type="species">conostegiae</tp:taxon-name-part></tp:taxon-name></italic>, holotype male <bold>69</bold> <italic><tp:taxon-name><tp:taxon-name-part taxon-name-part-type="genus">Ozadelpha</tp:taxon-name-part></tp:taxon-name></italic> specimen EvN4680, female. Scale bars:1 mm.</p></caption><graphic xmlns:xlink="http://www.w3.org/1999/xlink" xlink:href="zookeys-628-001-g015.jpg" position="float" orientation="portrait" xlink:type="simple" id="oo_109002.jpg"/></fig><fig id="F16" position="float" orientation="portrait"><label>Figures 70–73.</label><caption><p>
          <italic><tp:taxon-name><tp:taxon-name-part taxon-name-part-type="genus">Ozadelpha</tp:taxon-name-part></tp:taxon-name></italic> gen. n., male genitalia. <bold>70–72</bold> <italic><tp:taxon-name><tp:taxon-name-part taxon-name-part-type="genus">Ozadelpha</tp:taxon-name-part> <tp:taxon-name-part taxon-name-part-type="species">conostegiae</tp:taxon-name-part></tp:taxon-name></italic>, holotype, at different levels of focus <bold>73</bold> <italic><tp:taxon-name><tp:taxon-name-part taxon-name-part-type="genus">Ozadelpha</tp:taxon-name-part> <tp:taxon-name-part taxon-name-part-type="species">ovata</tp:taxon-name-part></tp:taxon-name></italic>, holotype. Scale bars: 100 µm.</p></caption><graphic xmlns:xlink="http://www.w3.org/1999/xlink" xlink:href="zookeys-628-001-g016.jpg" position="float" orientation="portrait" xlink:type="simple" id="oo_109003.jpg"/></fig><fig id="F17" position="float" orientation="portrait"><label>Figures 74–79.</label><caption><p>
          <italic><tp:taxon-name><tp:taxon-name-part taxon-name-part-type="genus">Ozadelpha</tp:taxon-name-part></tp:taxon-name></italic> gen. n., female genitalia. <bold>74</bold> <italic><tp:taxon-name><tp:taxon-name-part taxon-name-part-type="genus">Ozadelpha</tp:taxon-name-part> <tp:taxon-name-part taxon-name-part-type="species">conostegiae</tp:taxon-name-part></tp:taxon-name></italic>, dorsal view, slide 4847 <bold>75</bold> ditto, detail of T8 in dorsal view <bold>76</bold> ditto, detail of ductus spermathecae <bold>77–79</bold> <italic><tp:taxon-name><tp:taxon-name-part taxon-name-part-type="genus">Ozadelpha</tp:taxon-name-part></tp:taxon-name></italic> specimen EvN4680. Scale bars: 100 µm.</p></caption><graphic xmlns:xlink="http://www.w3.org/1999/xlink" xlink:href="zookeys-628-001-g017.jpg" position="float" orientation="portrait" xlink:type="simple" id="oo_109005.jpg"/></fig></tp:treatment-sec><ref-list><ref id="B2"><mixed-citation xmlns:xlink="http://www.w3.org/1999/xlink" xlink:type="simple">
          <person-group><name name-style="western"><surname>Almeda</surname><given-names>F</given-names></name></person-group> (<year>2007</year>) <article-title><tp:taxon-name><tp:taxon-name-part taxon-name-part-type="family">Melastomataceae</tp:taxon-name-part></tp:taxon-name>.</article-title> In: <person-group><name name-style="western"><surname>Hammel</surname><given-names>BE</given-names></name><name name-style="western"><surname>Grayum</surname><given-names>MH</given-names></name><name name-style="western"><surname>Herrera</surname><given-names>C</given-names></name><name name-style="western"><surname>Zamora</surname><given-names>N</given-names></name></person-group> (<role>Eds</role>) <source>Manual de plantas de Costa Rica VI, Dicotiledóneas (<tp:taxon-name><tp:taxon-name-part taxon-name-part-type="family">Haloragaceae</tp:taxon-name-part></tp:taxon-name> – <tp:taxon-name><tp:taxon-name-part taxon-name-part-type="family">Phytolaccaceae</tp:taxon-name-part></tp:taxon-name>)</source>. <publisher-name>Missouri Botanical Garden Press</publisher-name>, <publisher-loc>St. Louis</publisher-loc>, <fpage>394</fpage>–<lpage>574</lpage>.</mixed-citation></ref><ref id="B18"><mixed-citation xmlns:xlink="http://www.w3.org/1999/xlink" xlink:type="simple">
          <person-group><name name-style="western"><surname>Hansson</surname><given-names>C</given-names></name></person-group> (<year>2011</year>) <article-title><italic><tp:taxon-name><tp:taxon-name-part taxon-name-part-type="genus">Cornugon</tp:taxon-name-part></tp:taxon-name></italic> (<tp:taxon-name><tp:taxon-name-part taxon-name-part-type="order">Hymenoptera</tp:taxon-name-part></tp:taxon-name>: <tp:taxon-name><tp:taxon-name-part taxon-name-part-type="family">Eulophidae</tp:taxon-name-part></tp:taxon-name>: <tp:taxon-name><tp:taxon-name-part taxon-name-part-type="subfamily">Entedoninae</tp:taxon-name-part></tp:taxon-name>) a new genus from tropical America including ten new species.</article-title> <source>Zootaxa</source> <volume>2873</volume>: <fpage>1</fpage>–<lpage>26</lpage>. <ext-link xlink:type="simple" ext-link-type="uri" xlink:href="http://www.mapress.com/zootaxa/2011/f/zt02873p026.pdf">http://www.mapress.com/zootaxa/2011/f/zt02873p026.pdf</ext-link></mixed-citation></ref><ref id="B26"><mixed-citation xmlns:xlink="http://www.w3.org/1999/xlink" xlink:type="simple">
          <person-group><name name-style="western"><surname>Kriebel</surname><given-names>R</given-names></name></person-group> (<year>2014</year>) <source>Phylogeny, taxonomy and morphological evolution in <italic><tp:taxon-name><tp:taxon-name-part taxon-name-part-type="genus">Conostegia</tp:taxon-name-part></tp:taxon-name></italic> (<tp:taxon-name><tp:taxon-name-part taxon-name-part-type="family">Melastomataceae</tp:taxon-name-part></tp:taxon-name>: <tp:taxon-name><tp:taxon-name-part taxon-name-part-type="tribe">Miconieae</tp:taxon-name-part></tp:taxon-name>)</source>. <publisher-name>City University of New York</publisher-name>, <publisher-loc>New York</publisher-loc>.</mixed-citation></ref></ref-list></tp:taxon-treatment>
