# Supplementary material for: New taxa, including three new genera show uniqueness of Neotropical Nepticulidae (Lepidoptera)
Source: Zookeys. 2016 Oct 31;(628):1–63. doi: 10.3897/zookeys.628.9805 (PMC5126387; doi:10.3897/zookeys.628.9805)
Supplement: XML Treatment for Ozadelpha [file zookeys.628.9805-treatment8.xml]

<!DOCTYPE tp:taxon-treatment
  PUBLIC "-//TaxonX//DTD Taxonomic Treatment Publishing DTD v0 20100105//EN" "tax-treatment-NSO.dtd">
<tp:taxon-treatment xmlns:tp="http://www.plazi.org/taxpub"><tp:treatment-meta><kwd-group><label>Taxon classification</label><kwd><named-content content-type="kingdom">Animalia</named-content></kwd><kwd><named-content content-type="order">Lepidoptera</named-content></kwd><kwd><named-content content-type="family">Nepticulidae</named-content></kwd></kwd-group><mixed-citation publication-type="journal"><person-group><name><surname>van Nieukerken</surname><given-names>Erik J.</given-names></name><name><surname>Doorenweerd</surname><given-names>Camiel</given-names></name><name><surname>Nishida</surname><given-names>Kenji</given-names></name><name><surname>Snyers</surname><given-names>Chris</given-names></name></person-group><article-title>New taxa, including three new genera show uniqueness of Neotropical <tp:taxon-name><tp:taxon-name-part taxon-name-part-type="family">Nepticulidae</tp:taxon-name-part></tp:taxon-name> (<tp:taxon-name><tp:taxon-name-part taxon-name-part-type="order">Lepidoptera</tp:taxon-name-part></tp:taxon-name>)</article-title><source>Zookeys</source><day>31</day><month>10</month><year>2016</year><volume>2016</volume><issue>628</issue><fpage>1</fpage><lpage>63</lpage><pub-id pub-id-type="doi">10.3897/zookeys.628.9805</pub-id></mixed-citation></tp:treatment-meta><tp:nomenclature><tp:taxon-name>
              <tp:taxon-name-part taxon-name-part-type="genus">Ozadelpha</tp:taxon-name-part>
            </tp:taxon-name><tp:taxon-authority>specimen EvN4680</tp:taxon-authority></tp:nomenclature><tp:treatment-sec sec-type="Differential diagnosis" id="SECID0EE6BI"><title>Differential diagnosis.</title><p>Externally very similar to <italic><tp:taxon-name><tp:taxon-name-part taxon-name-part-type="genus">Ozadelpha</tp:taxon-name-part> <tp:taxon-name-part taxon-name-part-type="species">conostegiae</tp:taxon-name-part></tp:taxon-name></italic>, but markedly larger (forewing length 2.8 mm against 1.8–2.0). Female genitalia recognised by longer anterior apophyses and very short bursa.</p></tp:treatment-sec><tp:treatment-sec sec-type="Female" id="SECID0EU6BI"><title>Female</title><p>(Figs <xref ref-type="fig" rid="F15">69</xref>, <xref ref-type="fig" rid="F19">94</xref>). Head: frontal tuft yellow orange, scape white; antenna broken. Collar indistinct, comprising lamellar scales, leaden. Thorax shining brass, forewing with basal leaden patch, a silver fascia at 2/3, narrowed in middle, at dorsum widened in both directions, silver scales along dorsum reaching basal patch. Hindwing scaling shining brown-grey. Abdomen dark fuscous, broadly rounded at tip.</p><p>
              <italic>Measurements</italic>. Female: forewing length 2.8 mm (n=1).</p><p>
              <italic>Female genitalia</italic> (Figs <xref ref-type="fig" rid="F17">77–79</xref>). T8 without setae. Anterior apophyses widened, ending in pointed process; posterior apophyses straight and narrow, longer than anterior ones. Total length bursa ca 340 µm, ductus bursae with one coil, corpus bursae asymmetric curved sac, devoid of any spines or pectinations. Ductus spermathecae without convolutions.</p></tp:treatment-sec><tp:treatment-sec sec-type="biology" id="SECID0EOACI"><title>Biology.</title><p>
              <italic>Host plants</italic>. Unknown. The moth was found resting on the upperside of a <italic><tp:taxon-name><tp:taxon-name-part taxon-name-part-type="genus">Conostegia</tp:taxon-name-part> <tp:taxon-name-part taxon-name-part-type="species">oerstediana</tp:taxon-name-part></tp:taxon-name></italic> (<tp:taxon-name><tp:taxon-name-part taxon-name-part-type="family">Melastomataceae</tp:taxon-name-part></tp:taxon-name>) leaf along one of the main veins, thus this may well be the host.</p><p>
              <italic>Voltinism and habits</italic>. The moth was collected on March 2nd, 2012.</p></tp:treatment-sec><tp:treatment-sec sec-type="distribution" id="SECID0EJBCI"><title>Distribution.</title><p>Costa Rica: Puntarenas Province.</p></tp:treatment-sec><tp:treatment-sec sec-type="remarks" id="SECID0EOBCI"><title>Remarks.</title><p>We leave this species presently unnamed, as we only have a single female and no data on life history. There appear to be more closely related species of <italic><tp:taxon-name><tp:taxon-name-part taxon-name-part-type="genus">Ozadelpha</tp:taxon-name-part></tp:taxon-name></italic> feeding on <italic><tp:taxon-name><tp:taxon-name-part taxon-name-part-type="genus">Conostegia</tp:taxon-name-part></tp:taxon-name></italic> in Costa Rica, and we therefore rather await more material in order to be able to discriminate the various species better.</p></tp:treatment-sec><tp:treatment-sec sec-type="DNA barcode" id="SECID0ECCCI"><title>
              DNA barcode.</title><p>We barcoded the single specimen, currently the only DNA barcode we obtained from the genus <italic><tp:taxon-name><tp:taxon-name-part taxon-name-part-type="genus">Ozadelpha</tp:taxon-name-part></tp:taxon-name></italic>. This specimen was also sequenced for other genes and used in the molecular phylogeny (<xref ref-type="bibr" rid="B15">Doorenweerd et al. 2016</xref>). Sequences may be retrieved in <abbrev xmlns:xlink="http://www.w3.org/1999/xlink" xlink:title="Barcode of Life data Systems" id="ABBRID0E2CCI" xlink:type="simple">BOLD</abbrev> and Genbank under voucher/sampled ID <named-content xmlns:xlink="http://www.w3.org/1999/xlink" content-type="dwc:institutional_code" xlink:type="simple">RMNH</named-content>.INS.24680.</p></tp:treatment-sec><tp:treatment-sec sec-type="material" id="SECID0ELDCI"><title>Material examined.</title><p>
              <bold>Costa Rica</bold>: 1♀, Puntarenas Province, Monteverde, Estación Biológica Monteverde, 1530 m, <named-content xmlns:xlink="http://www.w3.org/1999/xlink" content-type="dwc:verbatimCoordinates" xlink:type="simple"><named-content content-type="geo-json" specific-use="{&#34;type&#34;:&#34;Point&#34;,&#34;coordinates&#34;:[-84.808139,10.318583]}" id="NCID0EWDCI" xlink:type="simple">10°19'06.9"N, 084°48'29.3"W</named-content></named-content>, 2.iii.2012 resting on upperside of <italic><tp:taxon-name><tp:taxon-name-part taxon-name-part-type="genus">Conostegia</tp:taxon-name-part> <tp:taxon-name-part taxon-name-part-type="species">oerstediana</tp:taxon-name-part></tp:taxon-name></italic> leaf along the vein, Kenji Nishida &amp; Yuriko Demura; genitalia slide ♀ EvN4680, <named-content xmlns:xlink="http://www.w3.org/1999/xlink" content-type="dwc:institutional_code" xlink:type="simple">RMNH</named-content>.INS.24680 (<named-content xmlns:xlink="http://www.w3.org/1999/xlink" content-type="dwc:institutional_code" xlink:type="simple">RMNH</named-content>).</p></tp:treatment-sec><tp:treatment-sec><!--Section generated to contain objects referenced in tp:taxon-treatment.--><fig id="F15" position="float" orientation="portrait"><label>Figures 68–69.</label><caption><p>
          <italic><tp:taxon-name><tp:taxon-name-part taxon-name-part-type="genus">Ozadelpha</tp:taxon-name-part></tp:taxon-name></italic> gen. n., adult habitus. <bold>68</bold> <italic><tp:taxon-name><tp:taxon-name-part taxon-name-part-type="genus">Ozadelpha</tp:taxon-name-part> <tp:taxon-name-part taxon-name-part-type="species">conostegiae</tp:taxon-name-part></tp:taxon-name></italic>, holotype male <bold>69</bold> <italic><tp:taxon-name><tp:taxon-name-part taxon-name-part-type="genus">Ozadelpha</tp:taxon-name-part></tp:taxon-name></italic> specimen EvN4680, female. Scale bars:1 mm.</p></caption><graphic xmlns:xlink="http://www.w3.org/1999/xlink" xlink:href="zookeys-628-001-g015.jpg" position="float" orientation="portrait" xlink:type="simple" id="oo_109002.jpg"/></fig><fig id="F19" position="float" orientation="portrait"><label>Figures 88–94.</label><caption><p>
          <italic><tp:taxon-name><tp:taxon-name-part taxon-name-part-type="genus">Ozadelpha</tp:taxon-name-part> <tp:taxon-name-part taxon-name-part-type="species">conostegiae</tp:taxon-name-part></tp:taxon-name></italic>, life history details, Costa Rica, Estación Biológica Monteverde 1530 m. <bold>88</bold> Leaf mines, 2 cocoons and 3 adults on midrib on upperside host plant leaf, 29 March 2012 <bold>89</bold> Close up of one adult male <bold>90</bold> Adult female resting on plastic bag under rearing conditions, ventral view, 1 December 2013 <bold>91</bold> Pupa, ventral view, cocoon detached and removed, 7 June 2016 <bold>92</bold> Cocoon spun on upperside on secondary vein under captive conditions, 7 June 2016 <bold>93</bold> Cocoon-spinning mature larva, outer layer cocoon is removed to show larva, 19 June 2016 <bold>94</bold> <italic><tp:taxon-name><tp:taxon-name-part taxon-name-part-type="genus">Ozadelpha</tp:taxon-name-part></tp:taxon-name></italic> specimen EvN4680, female, resting on upper side leaf along one of the primary veins, 3 February 2012.</p></caption><graphic xmlns:xlink="http://www.w3.org/1999/xlink" xlink:href="zookeys-628-001-g019.jpg" position="float" orientation="portrait" xlink:type="simple" id="oo_109007.jpg"/></fig><fig id="F17" position="float" orientation="portrait"><label>Figures 74–79.</label><caption><p>
          <italic><tp:taxon-name><tp:taxon-name-part taxon-name-part-type="genus">Ozadelpha</tp:taxon-name-part></tp:taxon-name></italic> gen. n., female genitalia. <bold>74</bold> <italic><tp:taxon-name><tp:taxon-name-part taxon-name-part-type="genus">Ozadelpha</tp:taxon-name-part> <tp:taxon-name-part taxon-name-part-type="species">conostegiae</tp:taxon-name-part></tp:taxon-name></italic>, dorsal view, slide 4847 <bold>75</bold> ditto, detail of T8 in dorsal view <bold>76</bold> ditto, detail of ductus spermathecae <bold>77–79</bold> <italic><tp:taxon-name><tp:taxon-name-part taxon-name-part-type="genus">Ozadelpha</tp:taxon-name-part></tp:taxon-name></italic> specimen EvN4680. Scale bars: 100 µm.</p></caption><graphic xmlns:xlink="http://www.w3.org/1999/xlink" xlink:href="zookeys-628-001-g017.jpg" position="float" orientation="portrait" xlink:type="simple" id="oo_109005.jpg"/></fig></tp:treatment-sec><ref-list><ref id="B15"><mixed-citation xmlns:xlink="http://www.w3.org/1999/xlink" xlink:type="simple">
          <person-group><name name-style="western"><surname>Doorenweerd</surname><given-names>C</given-names></name><name name-style="western"><surname>Nieukerken</surname><given-names>EJ van</given-names></name><name name-style="western"><surname>Hoare</surname><given-names>RJB</given-names></name></person-group> (<year>2016</year>) <article-title>Phylogeny, classification and divergence times of pygmy leafmining moths (<tp:taxon-name><tp:taxon-name-part taxon-name-part-type="order">Lepidoptera</tp:taxon-name-part></tp:taxon-name>: <tp:taxon-name><tp:taxon-name-part taxon-name-part-type="family">Nepticulidae</tp:taxon-name-part></tp:taxon-name>): the earliest lepidopteran radiation on Angiosperms?</article-title> <source>Systematic Entomology</source>, <comment>early view</comment>. doi: <ext-link xlink:type="simple" ext-link-type="doi" xlink:href="10.1111/syen.12212">10.1111/syen.12212</ext-link></mixed-citation></ref></ref-list></tp:taxon-treatment>
