# Supplementary material for: New taxa, including three new genera show uniqueness of Neotropical Nepticulidae (Lepidoptera)
Source: Zookeys. 2016 Oct 31;(628):1–63. doi: 10.3897/zookeys.628.9805 (PMC5126387; doi:10.3897/zookeys.628.9805)
Supplement: XML Treatment for Neotrifurcula [file zookeys.628.9805-treatment9.xml]

<!DOCTYPE tp:taxon-treatment
  PUBLIC "-//TaxonX//DTD Taxonomic Treatment Publishing DTD v0 20100105//EN" "tax-treatment-NSO.dtd">
<tp:taxon-treatment xmlns:tp="http://www.plazi.org/taxpub"><tp:treatment-meta><kwd-group><label>Taxon classification</label><kwd><named-content content-type="kingdom">Animalia</named-content></kwd><kwd><named-content content-type="order">Lepidoptera</named-content></kwd><kwd><named-content content-type="family">Nepticulidae</named-content></kwd></kwd-group><mixed-citation publication-type="journal"><person-group><name><surname>van Nieukerken</surname><given-names>Erik J.</given-names></name><name><surname>Doorenweerd</surname><given-names>Camiel</given-names></name><name><surname>Nishida</surname><given-names>Kenji</given-names></name><name><surname>Snyers</surname><given-names>Chris</given-names></name></person-group><article-title>New taxa, including three new genera show uniqueness of Neotropical <tp:taxon-name><tp:taxon-name-part taxon-name-part-type="family">Nepticulidae</tp:taxon-name-part></tp:taxon-name> (<tp:taxon-name><tp:taxon-name-part taxon-name-part-type="order">Lepidoptera</tp:taxon-name-part></tp:taxon-name>)</article-title><source>Zookeys</source><day>31</day><month>10</month><year>2016</year><volume>2016</volume><issue>628</issue><fpage>1</fpage><lpage>63</lpage><pub-id pub-id-type="doi">10.3897/zookeys.628.9805</pub-id></mixed-citation></tp:treatment-meta><tp:nomenclature><tp:taxon-name>
              <tp:taxon-name-part taxon-name-part-type="genus">Neotrifurcula</tp:taxon-name-part>
              <object-id xmlns:xlink="http://www.w3.org/1999/xlink" content-type="zoobank" xlink:type="simple">http://zoobank.org/E1E59003-CB86-45C0-B41A-E3E03BEF56FA</object-id>
            </tp:taxon-name><tp:taxon-authority>van Nieukerken</tp:taxon-authority><tp:taxon-status xmlns:xlink="http://www.w3.org/1999/xlink" xlink:type="simple">gen. n.</tp:taxon-status></tp:nomenclature><tp:treatment-sec sec-type="type species" id="SECID0EEGC23"><title>Type species.</title><p><italic><tp:taxon-name><tp:taxon-name-part taxon-name-part-type="genus">Neotrifurcula</tp:taxon-name-part> <tp:taxon-name-part taxon-name-part-type="species">gielisorum</tp:taxon-name-part></tp:taxon-name></italic> van Nieukerken sp. n. by present designation.</p></tp:treatment-sec><tp:treatment-sec sec-type="diagnosis" id="SECID0EEGCI"><title>Diagnosis.</title><p>
              <italic><tp:taxon-name><tp:taxon-name-part taxon-name-part-type="genus">Neotrifurcula</tp:taxon-name-part></tp:taxon-name></italic> can be recognised by the hindwing venation with trifurcate Rs+M, and a very long and separate CuA in forewing, collar with hairscales, in the genitalia male phallus with a long curved flagellum-like appendix; female with reticulate signa and complex vaginal sclerite. <italic><tp:taxon-name><tp:taxon-name-part taxon-name-part-type="genus">Glaucolepis</tp:taxon-name-part></tp:taxon-name></italic> has a similar venation, but usually a velvet patch of special scales on hindwing and three pairs of anal tufts.</p><!--PageBreak--></tp:treatment-sec><tp:treatment-sec sec-type="description" id="SECID0EZGCI"><title>Description.</title><p>
              <italic>Adult</italic> (Figs <xref ref-type="fig" rid="F21">97–99</xref>). Medial to large nepticulid moths, forewing length 2.7–4.8 mm, largest over 10 mm wingspan. Head with collar comprising piliform scales; antenna with 42–58 segments in male (n=4), 47 in female (n=1). Forewing with distinct or less distinct fascia, sometimes metallic, no subdorsal retinaculum in male. Hindwing in male with costal bristles, no androconial scales observed. Venation (Fig. <xref ref-type="fig" rid="F20">95</xref>): very complete, with closed cell, R+Rs+M with 6 terminal branches: R, Rs1+2, Rs3, Rs4, M1 and M2, CuA separate and long, approaching Rs+M; A thickened; Hindwing broad, with 5 veins, Rs+M trifurculate: Rs, M1, M2. Abdomen: anterior part of sternum 2 with two lobes on posterior margin (Fig. <xref ref-type="fig" rid="F20">96</xref>). Tergum 8 with distinct anal tufts, tergum 3–7 with lateral groups of many setae and scales.</p><fig id="F20" position="float" orientation="portrait"><label>Figure 95–96.</label><caption><p>
          <italic><tp:taxon-name><tp:taxon-name-part taxon-name-part-type="genus">Neotrifurcula</tp:taxon-name-part> <tp:taxon-name-part taxon-name-part-type="species">gielisorum</tp:taxon-name-part></tp:taxon-name></italic> gen. n., sp.n., male. <bold>95</bold> venation, veins labelled, slide EvN4703 <bold>96</bold> Abdominal segment 2, showing 2A, slide EvN4703. Scale bars: 200 µm.</p></caption><graphic xmlns:xlink="http://www.w3.org/1999/xlink" xlink:href="zookeys-628-001-g020.jpg" position="float" orientation="portrait" xlink:type="simple" id="oo_109008.jpg"/></fig><fig id="F21" position="float" orientation="portrait"><label>Figures 97–99.</label><caption><p>
          <italic><tp:taxon-name><tp:taxon-name-part taxon-name-part-type="genus">Neotrifurcula</tp:taxon-name-part></tp:taxon-name></italic> gen. n., adult habitus. <bold>97</bold> <italic><tp:taxon-name><tp:taxon-name-part taxon-name-part-type="genus">Neotrifurcula</tp:taxon-name-part> <tp:taxon-name-part taxon-name-part-type="species">gielisorum</tp:taxon-name-part></tp:taxon-name></italic>, holotype male <bold>98</bold> <italic><tp:taxon-name><tp:taxon-name-part taxon-name-part-type="genus">Neotrifurcula</tp:taxon-name-part> <tp:taxon-name-part taxon-name-part-type="species">gielisorum</tp:taxon-name-part></tp:taxon-name></italic>, male, <named-content xmlns:xlink="http://www.w3.org/1999/xlink" content-type="dwc:institutional_code" xlink:type="simple">RMNH</named-content>.INS.23627 <bold>99</bold> <italic><tp:taxon-name><tp:taxon-name-part taxon-name-part-type="genus">Neotrifurcula</tp:taxon-name-part></tp:taxon-name></italic> specimen EvN4504, female, <named-content xmlns:xlink="http://www.w3.org/1999/xlink" content-type="dwc:institutional_code" xlink:type="simple">RMNH</named-content>.INS.24504. Scale bars: 1 mm.</p></caption><graphic xmlns:xlink="http://www.w3.org/1999/xlink" xlink:href="zookeys-628-001-g021.jpg" position="float" orientation="portrait" xlink:type="simple" id="oo_109009.jpg"/></fig><p>
              <italic>Male genitalia</italic>. (Figs <xref ref-type="fig" rid="F22">100</xref>–<xref ref-type="fig" rid="F23">104</xref>). Vinculum ring shaped, fused with tegumen; ventral plate expanded, not bilobed. Uncus Y shaped. Gnathos with large triangular central element. Valva elongate to triangular, transtilla without transverse bar, sublateral processes distinct. Juxta V-shaped. Phallus long, gradually tapering caudally; a peculiar long curved process at left side; vesica with small group of several cornuti.</p><fig id="F22" position="float" orientation="portrait"><label>Figures 100–103.</label><caption><p>
          <italic><tp:taxon-name><tp:taxon-name-part taxon-name-part-type="genus">Neotrifurcula</tp:taxon-name-part> <tp:taxon-name-part taxon-name-part-type="species">gielisorum</tp:taxon-name-part></tp:taxon-name></italic>, male genitalia. <bold>100–102</bold> holotype, various levels of focus <bold>103</bold> Phallus separate, lateral view, slide EvN4703. Scale bars: 100 µm.</p></caption><graphic xmlns:xlink="http://www.w3.org/1999/xlink" xlink:href="zookeys-628-001-g022.jpg" position="float" orientation="portrait" xlink:type="simple" id="oo_109011.jpg"/></fig><fig id="F23" position="float" orientation="portrait"><label>Figure 104.</label><caption><p>
          <italic><tp:taxon-name><tp:taxon-name-part taxon-name-part-type="genus">Neotrifurcula</tp:taxon-name-part> <tp:taxon-name-part taxon-name-part-type="species">gielisorum</tp:taxon-name-part></tp:taxon-name></italic>, phallus and juxta (top left), ventral view, holotype. Scale: 100 µm.</p></caption><graphic xmlns:xlink="http://www.w3.org/1999/xlink" xlink:href="zookeys-628-001-g023.jpg" position="float" orientation="portrait" xlink:type="simple" id="oo_109012.jpg"/></fig><p>
              <italic>Female genitalia</italic> (Figs <xref ref-type="fig" rid="F25">107–110</xref>). T9 a pair of setose anal papillae; T8 rounded, with a few setae. Anterior apophyses, slightly longer than posterior ones. Vestibulum with sclerotisation; corpus bursae with a pair of reticulate signa. Ductus spermathecae with 3.5 convolutions.</p></tp:treatment-sec><tp:treatment-sec sec-type="biology" id="SECID0ETMCI"><title>Biology.</title><p>Hostplant and immature stages unknown. Adults collected in <italic><tp:taxon-name><tp:taxon-name-part taxon-name-part-type="genus">Nothofagus</tp:taxon-name-part></tp:taxon-name></italic> forests from November to January.</p></tp:treatment-sec><tp:treatment-sec sec-type="distribution" id="SECID0EANCI"><title>Distribution.</title><p>Chile and Argentina, southern parts at low and medial altitudes.</p></tp:treatment-sec><tp:treatment-sec sec-type="Composition" id="SECID0EFNCI"><title>Composition.</title><p>Next to the type species, we include two unnamed species, for one of which we only have one female that was sequenced, another one only one worn male on loan from Copenhagen (<named-content xmlns:xlink="http://www.w3.org/1999/xlink" content-type="dwc:institutional_code" xlink:type="simple">ZMUC</named-content>). We find the DNA barcode distance too large to include the female in <italic><tp:taxon-name><tp:taxon-name-part taxon-name-part-type="genus">Neotrifurcula</tp:taxon-name-part> <tp:taxon-name-part taxon-name-part-type="species">gielisorum</tp:taxon-name-part></tp:taxon-name></italic> and the male is much smaller and shows some differences in the genitalia. According to Jonas Rimantas Stonis (personal communication) there is a group of several closely related species of <italic><tp:taxon-name><tp:taxon-name-part taxon-name-part-type="genus">Neotrifurcula</tp:taxon-name-part></tp:taxon-name></italic> in Patagonia, estimated to comprise at least five species.</p></tp:treatment-sec><tp:treatment-sec sec-type="etymology" id="SECID0EIOCI"><title>Etymology.</title><p>
              <italic><tp:taxon-name><tp:taxon-name-part taxon-name-part-type="genus">Neotrifurcula</tp:taxon-name-part></tp:taxon-name></italic>, a noun, a combination of the prefix <italic>neo</italic>-, new, here derived from Neotropics, and the Latin noun <italic><tp:taxon-name><tp:taxon-name-part taxon-name-part-type="genus">Trifurcula</tp:taxon-name-part></tp:taxon-name></italic> (= a three-pronged fork), another nepticulid genus with a 3-forked Rs+M in the hindwing. The name is to be treated as feminine.</p></tp:treatment-sec><tp:treatment-sec sec-type="remarks" id="SECID0E5OCI"><title>Remarks.</title><p>The anterior sclerite of sternum 2 (S2A) has anterior apodemes similar to <italic><tp:taxon-name><tp:taxon-name-part taxon-name-part-type="genus">Bohemannia</tp:taxon-name-part></tp:taxon-name></italic> Stainton, 1859. The venation also has several similarities to <italic><tp:taxon-name><tp:taxon-name-part taxon-name-part-type="genus">Bohemannia</tp:taxon-name-part></tp:taxon-name></italic>, although the latter seems more reduced by the fusing of CuA with Rs+M and the reduction of the closed cell. This supports the possible sistergroup relationship to <italic><tp:taxon-name><tp:taxon-name-part taxon-name-part-type="genus">Bohemannia</tp:taxon-name-part></tp:taxon-name></italic> or <italic><tp:taxon-name><tp:taxon-name-part taxon-name-part-type="genus">Bohemannia</tp:taxon-name-part></tp:taxon-name></italic> + <italic><tp:taxon-name><tp:taxon-name-part taxon-name-part-type="genus">Hesperolyra</tp:taxon-name-part></tp:taxon-name></italic> that we found in our molecular analyses (<xref ref-type="bibr" rid="B15">Doorenweerd et al. 2016</xref>). Overall the species of <italic><tp:taxon-name><tp:taxon-name-part taxon-name-part-type="genus">Neotrifurcula</tp:taxon-name-part></tp:taxon-name></italic> resemble <italic><tp:taxon-name><tp:taxon-name-part taxon-name-part-type="genus">Glaucolepis</tp:taxon-name-part></tp:taxon-name></italic> in several ways: the venation is almost identical, the transverse bar of transtilla is absent, but <italic><tp:taxon-name><tp:taxon-name-part taxon-name-part-type="genus">Neotrifurcula</tp:taxon-name-part></tp:taxon-name></italic> does not have the male “velvet patch”, the phallotrema spines. The flagellum-like appendix of the phallus is a remarkable character of as yet unknown function. This character requires further detailed morphological study. It is likely an apomorphy for the genus.</p><!--PageBreak--></tp:treatment-sec><tp:treatment-sec><!--Section generated to contain objects referenced in tp:taxon-treatment.--><fig id="F25" position="float" orientation="portrait"><label>Figures 107–110.</label><caption><p>
          <italic><tp:taxon-name><tp:taxon-name-part taxon-name-part-type="genus">Neotrifurcula</tp:taxon-name-part></tp:taxon-name></italic> specimen EvN4504, female genitalia, slide EvN4504. Scale bars: 100 µm.</p></caption><graphic xmlns:xlink="http://www.w3.org/1999/xlink" xlink:href="zookeys-628-001-g025.jpg" position="float" orientation="portrait" xlink:type="simple" id="oo_109015.jpg"/></fig></tp:treatment-sec><ref-list><ref id="B15"><mixed-citation xmlns:xlink="http://www.w3.org/1999/xlink" xlink:type="simple">
          <person-group><name name-style="western"><surname>Doorenweerd</surname><given-names>C</given-names></name><name name-style="western"><surname>Nieukerken</surname><given-names>EJ van</given-names></name><name name-style="western"><surname>Hoare</surname><given-names>RJB</given-names></name></person-group> (<year>2016</year>) <article-title>Phylogeny, classification and divergence times of pygmy leafmining moths (<tp:taxon-name><tp:taxon-name-part taxon-name-part-type="order">Lepidoptera</tp:taxon-name-part></tp:taxon-name>: <tp:taxon-name><tp:taxon-name-part taxon-name-part-type="family">Nepticulidae</tp:taxon-name-part></tp:taxon-name>): the earliest lepidopteran radiation on Angiosperms?</article-title> <source>Systematic Entomology</source>, <comment>early view</comment>. doi: <ext-link xlink:type="simple" ext-link-type="doi" xlink:href="10.1111/syen.12212">10.1111/syen.12212</ext-link></mixed-citation></ref></ref-list></tp:taxon-treatment>
