# Supplementary material for: New taxa, including three new genera show uniqueness of Neotropical Nepticulidae (Lepidoptera)
Source: Zookeys. 2016 Oct 31;(628):1–63. doi: 10.3897/zookeys.628.9805 (PMC5126387; doi:10.3897/zookeys.628.9805)
Supplement: XML Treatment for Neotrifurcula gielisorum [file zookeys.628.9805-treatment10.xml]

<!DOCTYPE tp:taxon-treatment
  PUBLIC "-//TaxonX//DTD Taxonomic Treatment Publishing DTD v0 20100105//EN" "tax-treatment-NSO.dtd">
<tp:taxon-treatment xmlns:tp="http://www.plazi.org/taxpub"><tp:treatment-meta><kwd-group><label>Taxon classification</label><kwd><named-content content-type="kingdom">Animalia</named-content></kwd><kwd><named-content content-type="order">Lepidoptera</named-content></kwd><kwd><named-content content-type="family">Nepticulidae</named-content></kwd></kwd-group><mixed-citation publication-type="journal"><person-group><name><surname>van Nieukerken</surname><given-names>Erik J.</given-names></name><name><surname>Doorenweerd</surname><given-names>Camiel</given-names></name><name><surname>Nishida</surname><given-names>Kenji</given-names></name><name><surname>Snyers</surname><given-names>Chris</given-names></name></person-group><article-title>New taxa, including three new genera show uniqueness of Neotropical <tp:taxon-name><tp:taxon-name-part taxon-name-part-type="family">Nepticulidae</tp:taxon-name-part></tp:taxon-name> (<tp:taxon-name><tp:taxon-name-part taxon-name-part-type="order">Lepidoptera</tp:taxon-name-part></tp:taxon-name>)</article-title><source>Zookeys</source><day>31</day><month>10</month><year>2016</year><volume>2016</volume><issue>628</issue><fpage>1</fpage><lpage>63</lpage><pub-id pub-id-type="doi">10.3897/zookeys.628.9805</pub-id></mixed-citation></tp:treatment-meta><tp:nomenclature><tp:taxon-name>
              <tp:taxon-name-part taxon-name-part-type="genus">Neotrifurcula</tp:taxon-name-part>
              <tp:taxon-name-part taxon-name-part-type="species">gielisorum</tp:taxon-name-part>
              <object-id xmlns:xlink="http://www.w3.org/1999/xlink" content-type="zoobank" xlink:type="simple">http://zoobank.org/A2E86BAF-5CB2-41A7-8F54-DDB5CF7D1BCA</object-id>
            </tp:taxon-name><tp:taxon-authority>van Nieukerken</tp:taxon-authority><tp:taxon-status xmlns:xlink="http://www.w3.org/1999/xlink" xlink:type="simple">sp. n.</tp:taxon-status></tp:nomenclature><tp:treatment-sec sec-type="Holotype male" id="SECID0EFSCI"><title>Holotype male.</title><p>
              <bold>Chile</bold>, Ñuble, Bio-Bio (VIII), 2 km N Las Trancas, 70 km E Chilan, 1400 m, <named-content xmlns:xlink="http://www.w3.org/1999/xlink" content-type="dwc:verbatimCoordinates" xlink:type="simple"><named-content content-type="geo-json" specific-use="{&#34;type&#34;:&#34;Point&#34;,&#34;coordinates&#34;:[-71.280000,-36.540000]}" id="NCID0EQSCI" xlink:type="simple">36.54S-71.28W</named-content></named-content>, 6.i.2001, C. Gielis &amp; H. W. van der Wolf, sta 53, genitalia slide EvN4503, <named-content xmlns:xlink="http://www.w3.org/1999/xlink" content-type="dwc:institutional_code" xlink:type="simple">RMNH</named-content>.INS.24503 (<named-content xmlns:xlink="http://www.w3.org/1999/xlink" content-type="dwc:institutional_code" xlink:type="simple">RMNH</named-content>).</p></tp:treatment-sec><tp:treatment-sec sec-type="Differential diagnosis" id="SECID0EFTCI"><title>Differential diagnosis.</title><p>One of the largest nepticulids with a wingspan of almost 10 mm. Recognised by very broad cream fascia, male genitalia characteristic by flagellum-like appendix on phallus, but several closely related, but smaller species have very similar genitalia.</p></tp:treatment-sec><tp:treatment-sec sec-type="description" id="SECID0EKTCI"><title>Description.</title><p>
              <italic>Male</italic> (Figs <xref ref-type="fig" rid="F21">97</xref>, <xref ref-type="fig" rid="F21">98</xref>). Head with frontal tuft pale yellow ochreous, collar similar, comprising hairscales; scale and pedicel similar, flagellum grey-brown. Antenna with 54–58 segments (n=3). Thorax fuscous, forewing fuscous with a very wide, irregular, pale cream medial fascia of ca. half wing length, with scattered fuscous scales; distally a double cilia line, separated by a cream patch. Hindwing broad, brown, costal bristles present, no androconials.</p><p>
              <italic>Female</italic>. Unknown.</p><p>
              <italic>Measurements</italic>. Male: forewing length 4.0–4.8 mm (n=3), wingspan: 8.7–10.1 mm.</p><p>
              <italic>Male genitalia</italic> (Figs <xref ref-type="fig" rid="F22">100</xref>–<xref ref-type="fig" rid="F23">104</xref>, <xref ref-type="fig" rid="F26">111–114</xref>). Capsule length 460–480 µm. Tegumen fused with vinculum, ring-shaped; vinculum extended anteriorly. Uncus with medial truncate process, slightly dilated apically. Gnathos with large triangular central element. Valva length ca 265–270 µm, narrow, elongate, inner margin slightly sinuous, tip triangular. Transtilla without transverse bar, sublateral processes distinct. Juxta V-shaped, joining valvae and phallus. Phallus length 450–490 µm, gradually tapering caudally; a long curved process left side, first curved anteriorly, then making a 180 degrees turn to the dorsal side and ending posteriorly, close to phallotrema; vesica with small group of cornuti.</p></tp:treatment-sec><tp:treatment-sec sec-type="biology" id="SECID0ESUCI"><title>Biology.</title><p>
              <italic>Host plants</italic>. Unknown.</p><p>
              <italic>Voltinism and habits</italic>. The moth was collected from mid-December to mid-January.</p></tp:treatment-sec><tp:treatment-sec sec-type="distribution" id="SECID0E5UCI"><title>Distribution.</title><p>Chile: Curoco, Ñuble and Valparaiso. In both localities with dense forest of large <italic><tp:taxon-name><tp:taxon-name-part taxon-name-part-type="genus">Nothofagus</tp:taxon-name-part></tp:taxon-name></italic> trees at middle altitudes (1100–1500 m) (Fig. <xref ref-type="fig" rid="F24">105</xref>).</p><fig id="F24" position="float" orientation="portrait"><label>Figures 105–106.</label><caption><p>
          <italic><tp:taxon-name><tp:taxon-name-part taxon-name-part-type="genus">Neotrifurcula</tp:taxon-name-part></tp:taxon-name></italic> sp., habitats in Chile <bold>105</bold> (top), Type locality <italic><tp:taxon-name><tp:taxon-name-part taxon-name-part-type="genus">Neotrifurcula</tp:taxon-name-part> <tp:taxon-name-part taxon-name-part-type="species">gielisorum</tp:taxon-name-part></tp:taxon-name></italic>, Nuble, Bio-Bio, 2 km N Las Trancas, 1400 m, 6 January 2001, edge of <italic><tp:taxon-name><tp:taxon-name-part taxon-name-part-type="genus">Nothofagus</tp:taxon-name-part></tp:taxon-name></italic> forest <bold>106</bold> (bottom) Locality for <italic><tp:taxon-name><tp:taxon-name-part taxon-name-part-type="genus">Neotrifurcula</tp:taxon-name-part></tp:taxon-name></italic> specimen EvN4504 Valparaiso, Parque Nat. La Campana, 450 m, <italic><tp:taxon-name><tp:taxon-name-part taxon-name-part-type="genus">Nothofagus</tp:taxon-name-part></tp:taxon-name></italic> forest near brooklet, photo 8 November 2000, specimen collected here 19 February 2001.</p></caption><graphic xmlns:xlink="http://www.w3.org/1999/xlink" xlink:href="zookeys-628-001-g024.jpg" position="float" orientation="portrait" xlink:type="simple" id="oo_109013.jpg"/></fig></tp:treatment-sec><tp:treatment-sec sec-type="DNA barcode" id="SECID0EGXCI"><title>
              DNA barcode.</title><p>We barcoded two specimens, including the holotype, both in <abbrev xmlns:xlink="http://www.w3.org/1999/xlink" xlink:title="Barcode Index Number" id="ABBRID0EQXCI" xlink:type="simple">BIN</abbrev> <abbrev xmlns:xlink="http://www.w3.org/1999/xlink" xlink:title="Barcode of Life data Systems" id="ABBRID0EUXCI" xlink:type="simple">BOLD</abbrev> ACG8607. One specimen was also sequenced for other genes and used in the molecular phylogeny (<xref ref-type="bibr" rid="B15">Doorenweerd et al. 2016</xref>). Sequences may be retrieved in <abbrev xmlns:xlink="http://www.w3.org/1999/xlink" xlink:title="Barcode of Life data Systems" id="ABBRID0E3XCI" xlink:type="simple">BOLD</abbrev> and Genbank under voucher/sample ID <named-content xmlns:xlink="http://www.w3.org/1999/xlink" content-type="dwc:institutional_code" xlink:type="simple">RMNH</named-content>.INS.23527.</p></tp:treatment-sec><tp:treatment-sec sec-type="etymology" id="SECID0EMYCI"><title>Etymology.</title><p>The specific name <italic><tp:taxon-name><tp:taxon-name-part taxon-name-part-type="species">gielisorum</tp:taxon-name-part></tp:taxon-name></italic> is a noun in plural genitive, based on the family name Gielis, to honour Cees and Siska Gielis for their efforts not only to collect this species, but to explore and collect <tp:taxon-name><tp:taxon-name-part taxon-name-part-type="above-genus">Microlepidoptera</tp:taxon-name-part></tp:taxon-name> widely in South America, and to publish in particular about the plume moths, <tp:taxon-name><tp:taxon-name-part taxon-name-part-type="family">Pterophoridae</tp:taxon-name-part></tp:taxon-name>.</p></tp:treatment-sec><tp:treatment-sec sec-type="material" id="SECID0EGZCI"><title>Other material examined.</title><p>
              <bold>Chile</bold>: 1♂, Curico, Maule (VII), 60 km SE Molina, RN Radal Seite Tazas, 1100 m, 18–19.xii.2000, <named-content xmlns:xlink="http://www.w3.org/1999/xlink" content-type="dwc:verbatimCoordinates" xlink:type="simple"><named-content content-type="geo-json" specific-use="{&#34;type&#34;:&#34;Point&#34;,&#34;coordinates&#34;:[-71.000000,-35.280000]}" id="NCID0ERZCI" xlink:type="simple">35.28S-71.00W</named-content></named-content>, C. Gielis &amp; FK Gielis, sta. 45, genitalia + wing slide EvN4703 (<named-content xmlns:xlink="http://www.w3.org/1999/xlink" content-type="dwc:institutional_code" xlink:type="simple">RMNH</named-content>); 1♂, Nuble, Bio-Bio (VIII), 2 km N Las Trancas, 70 km E Chilan, 1400 m, <named-content xmlns:xlink="http://www.w3.org/1999/xlink" content-type="dwc:verbatimCoordinates" xlink:type="simple"><named-content content-type="geo-json" specific-use="{&#34;type&#34;:&#34;Point&#34;,&#34;coordinates&#34;:[-71.280000,-36.540000]}" id="NCID0EB1CI" xlink:type="simple">36.54S-71.28W</named-content></named-content>, 14.i.2001, C. Gielis &amp; H. W. van der Wolf, sta 63, genitalia + wing slide EvN3527 (<named-content xmlns:xlink="http://www.w3.org/1999/xlink" content-type="dwc:institutional_code" xlink:type="simple">RMNH</named-content>).</p><!--PageBreak--></tp:treatment-sec><tp:treatment-sec><!--Section generated to contain objects referenced in tp:taxon-treatment.--><fig id="F21" position="float" orientation="portrait"><label>Figures 97–99.</label><caption><p>
          <italic><tp:taxon-name><tp:taxon-name-part taxon-name-part-type="genus">Neotrifurcula</tp:taxon-name-part></tp:taxon-name></italic> gen. n., adult habitus. <bold>97</bold> <italic><tp:taxon-name><tp:taxon-name-part taxon-name-part-type="genus">Neotrifurcula</tp:taxon-name-part> <tp:taxon-name-part taxon-name-part-type="species">gielisorum</tp:taxon-name-part></tp:taxon-name></italic>, holotype male <bold>98</bold> <italic><tp:taxon-name><tp:taxon-name-part taxon-name-part-type="genus">Neotrifurcula</tp:taxon-name-part> <tp:taxon-name-part taxon-name-part-type="species">gielisorum</tp:taxon-name-part></tp:taxon-name></italic>, male, <named-content xmlns:xlink="http://www.w3.org/1999/xlink" content-type="dwc:institutional_code" xlink:type="simple">RMNH</named-content>.INS.23627 <bold>99</bold> <italic><tp:taxon-name><tp:taxon-name-part taxon-name-part-type="genus">Neotrifurcula</tp:taxon-name-part></tp:taxon-name></italic> specimen EvN4504, female, <named-content xmlns:xlink="http://www.w3.org/1999/xlink" content-type="dwc:institutional_code" xlink:type="simple">RMNH</named-content>.INS.24504. Scale bars: 1 mm.</p></caption><graphic xmlns:xlink="http://www.w3.org/1999/xlink" xlink:href="zookeys-628-001-g021.jpg" position="float" orientation="portrait" xlink:type="simple" id="oo_109009.jpg"/></fig><fig id="F22" position="float" orientation="portrait"><label>Figures 100–103.</label><caption><p>
          <italic><tp:taxon-name><tp:taxon-name-part taxon-name-part-type="genus">Neotrifurcula</tp:taxon-name-part> <tp:taxon-name-part taxon-name-part-type="species">gielisorum</tp:taxon-name-part></tp:taxon-name></italic>, male genitalia. <bold>100–102</bold> holotype, various levels of focus <bold>103</bold> Phallus separate, lateral view, slide EvN4703. Scale bars: 100 µm.</p></caption><graphic xmlns:xlink="http://www.w3.org/1999/xlink" xlink:href="zookeys-628-001-g022.jpg" position="float" orientation="portrait" xlink:type="simple" id="oo_109011.jpg"/></fig><fig id="F23" position="float" orientation="portrait"><label>Figure 104.</label><caption><p>
          <italic><tp:taxon-name><tp:taxon-name-part taxon-name-part-type="genus">Neotrifurcula</tp:taxon-name-part> <tp:taxon-name-part taxon-name-part-type="species">gielisorum</tp:taxon-name-part></tp:taxon-name></italic>, phallus and juxta (top left), ventral view, holotype. Scale: 100 µm.</p></caption><graphic xmlns:xlink="http://www.w3.org/1999/xlink" xlink:href="zookeys-628-001-g023.jpg" position="float" orientation="portrait" xlink:type="simple" id="oo_109012.jpg"/></fig><fig id="F26" position="float" orientation="portrait"><label>Figures 111–114.</label><caption><p>
          <italic><tp:taxon-name><tp:taxon-name-part taxon-name-part-type="genus">Neotrifurcula</tp:taxon-name-part></tp:taxon-name></italic> specimen RH2. Male genitalia, slide RH SA2. Scale bars: 100 µm.</p></caption><graphic xmlns:xlink="http://www.w3.org/1999/xlink" xlink:href="zookeys-628-001-g026.jpg" position="float" orientation="portrait" xlink:type="simple" id="oo_109016.jpg"/></fig></tp:treatment-sec><ref-list><ref id="B15"><mixed-citation xmlns:xlink="http://www.w3.org/1999/xlink" xlink:type="simple">
          <person-group><name name-style="western"><surname>Doorenweerd</surname><given-names>C</given-names></name><name name-style="western"><surname>Nieukerken</surname><given-names>EJ van</given-names></name><name name-style="western"><surname>Hoare</surname><given-names>RJB</given-names></name></person-group> (<year>2016</year>) <article-title>Phylogeny, classification and divergence times of pygmy leafmining moths (<tp:taxon-name><tp:taxon-name-part taxon-name-part-type="order">Lepidoptera</tp:taxon-name-part></tp:taxon-name>: <tp:taxon-name><tp:taxon-name-part taxon-name-part-type="family">Nepticulidae</tp:taxon-name-part></tp:taxon-name>): the earliest lepidopteran radiation on Angiosperms?</article-title> <source>Systematic Entomology</source>, <comment>early view</comment>. doi: <ext-link xlink:type="simple" ext-link-type="doi" xlink:href="10.1111/syen.12212">10.1111/syen.12212</ext-link></mixed-citation></ref></ref-list></tp:taxon-treatment>
