# Supplementary material for: New taxa, including three new genera show uniqueness of Neotropical Nepticulidae (Lepidoptera)
Source: Zookeys. 2016 Oct 31;(628):1–63. doi: 10.3897/zookeys.628.9805 (PMC5126387; doi:10.3897/zookeys.628.9805)
Supplement: XML Treatment for Neotrifurcula [file zookeys.628.9805-treatment11.xml]

<!DOCTYPE tp:taxon-treatment
  PUBLIC "-//TaxonX//DTD Taxonomic Treatment Publishing DTD v0 20100105//EN" "tax-treatment-NSO.dtd">
<tp:taxon-treatment xmlns:tp="http://www.plazi.org/taxpub"><tp:treatment-meta><kwd-group><label>Taxon classification</label><kwd><named-content content-type="kingdom">Animalia</named-content></kwd><kwd><named-content content-type="order">Lepidoptera</named-content></kwd><kwd><named-content content-type="family">Nepticulidae</named-content></kwd></kwd-group><mixed-citation publication-type="journal"><person-group><name><surname>van Nieukerken</surname><given-names>Erik J.</given-names></name><name><surname>Doorenweerd</surname><given-names>Camiel</given-names></name><name><surname>Nishida</surname><given-names>Kenji</given-names></name><name><surname>Snyers</surname><given-names>Chris</given-names></name></person-group><article-title>New taxa, including three new genera show uniqueness of Neotropical <tp:taxon-name><tp:taxon-name-part taxon-name-part-type="family">Nepticulidae</tp:taxon-name-part></tp:taxon-name> (<tp:taxon-name><tp:taxon-name-part taxon-name-part-type="order">Lepidoptera</tp:taxon-name-part></tp:taxon-name>)</article-title><source>Zookeys</source><day>31</day><month>10</month><year>2016</year><volume>2016</volume><issue>628</issue><fpage>1</fpage><lpage>63</lpage><pub-id pub-id-type="doi">10.3897/zookeys.628.9805</pub-id></mixed-citation></tp:treatment-meta><tp:nomenclature><tp:taxon-name>
              <tp:taxon-name-part taxon-name-part-type="genus">Neotrifurcula</tp:taxon-name-part>
            </tp:taxon-name><tp:taxon-authority>specimen EvN4504</tp:taxon-authority></tp:nomenclature><tp:treatment-sec sec-type="Differential diagnosis" id="SECID0EM2CI"><title>Differential diagnosis.</title><p>Externally similar to <italic><tp:taxon-name><tp:taxon-name-part taxon-name-part-type="genus">Neotrifurcula</tp:taxon-name-part> <tp:taxon-name-part taxon-name-part-type="species">gielisorum</tp:taxon-name-part></tp:taxon-name></italic>, but no distinct fascia. Female genitalia characterised by ductus spermathecae with 3.5 convolutions, distinct reticulate signa and omega-shaped sclerotisation in vestibulum.</p></tp:treatment-sec><tp:treatment-sec sec-type="description" id="SECID0E32CI"><title>Description.</title><p>
              <italic>Male</italic>. Unknown.</p><p>
              <italic>Female</italic> (Fig. <xref ref-type="fig" rid="F21">99</xref>). Head with frontal tuft pale yellow ochreous, collar similar, comprising hairscales; scale and pedicel similar, flagellum grey-brown. Antenna with 47 segments. Thorax descaled, forewing somewhat worn, fuscous with pale cream basal patch of ca. half wing length, with scattered fuscous scales and some metallic silver scales. Hindwing broad, brown, costal bristles present. Ovipositor rounded.</p><!--PageBreak--><!--PageBreak--><!--PageBreak--><p>
              <italic>Measurements</italic>. Female: forewing length 3.8mm, wingspan 8.2 mm.</p><p>
              <italic>Female genitalia</italic> (Figs <xref ref-type="fig" rid="F25">107–110</xref>). T9 forming a pair of protruding anal papillae with 12 setae each; T8 rounded, with a few setae. Anterior apophyses anteriorly widened, slightly longer than posterior ones. Total bursa length 1160 µm long. Vestibulum with an omega shaped sclerotisation surrounding entrance of ductus bursae (Fig. <xref ref-type="fig" rid="F25">109</xref>); a pair of reticulate signa of ca 340 µm long, maximum 5 cells wide (Fig. <xref ref-type="fig" rid="F25">110</xref>); wall of bursa devoid of pectinations. Ductus spermathecae with 3.5 convolutions.</p><fig id="F25" position="float" orientation="portrait"><label>Figures 107–110.</label><caption><p>
          <italic><tp:taxon-name><tp:taxon-name-part taxon-name-part-type="genus">Neotrifurcula</tp:taxon-name-part></tp:taxon-name></italic> specimen EvN4504, female genitalia, slide EvN4504. Scale bars: 100 µm.</p></caption><graphic xmlns:xlink="http://www.w3.org/1999/xlink" xlink:href="zookeys-628-001-g025.jpg" position="float" orientation="portrait" xlink:type="simple" id="oo_109015.jpg"/></fig></tp:treatment-sec><tp:treatment-sec sec-type="biology" id="SECID0EX4CI"><title>Biology.</title><p>
              <italic>Host plant</italic>. Unknown.</p><p>
              <italic>Voltinism and habits</italic>. The moth was collected in February.</p></tp:treatment-sec><tp:treatment-sec sec-type="distribution" id="SECID0ED5CI"><title>Distribution.</title><p>Chile: Valparaiso. Collected in open shrubby habitat, with shrubby species of <italic><tp:taxon-name><tp:taxon-name-part taxon-name-part-type="genus">Nothofagus</tp:taxon-name-part></tp:taxon-name></italic> (Fig. <xref ref-type="fig" rid="F24">106</xref>).</p></tp:treatment-sec><tp:treatment-sec sec-type="DNA barcode" id="SECID0EU5CI"><title>
              DNA barcode.</title><p>We obtained a full barcode of the specimen, with <abbrev xmlns:xlink="http://www.w3.org/1999/xlink" xlink:title="Barcode Index Number" id="ABBRID0E55CI" xlink:type="simple">BIN</abbrev> <ext-link xmlns:xlink="http://www.w3.org/1999/xlink" xlink:type="simple" ext-link-type="uri" xlink:href="http://www.boldsystems.org/index.php/Public_BarcodeCluster?clusteruri=BOLD:ACU6693">BOLD:ACU6693</ext-link>, showing a distance to barcodes of <italic><tp:taxon-name><tp:taxon-name-part taxon-name-part-type="genus">Neotrifurcula</tp:taxon-name-part> <tp:taxon-name-part taxon-name-part-type="species">gielisorum</tp:taxon-name-part></tp:taxon-name></italic> of ca 12%.</p></tp:treatment-sec><tp:treatment-sec sec-type="remarks" id="SECID0ER6CI"><title>Remarks.</title><p>The huge barcode distance to <italic><tp:taxon-name><tp:taxon-name-part taxon-name-part-type="genus">Neotrifurcula</tp:taxon-name-part> <tp:taxon-name-part taxon-name-part-type="species">gielisorum</tp:taxon-name-part></tp:taxon-name></italic> and the differences in the wing pattern show clearly the species status of this specimen. It could possibly be the female of the next species, but difference in size and number of antennal segments make this rather unlikely.</p></tp:treatment-sec><tp:treatment-sec sec-type="material" id="SECID0EBADI"><title>Material examined.</title><p>1♀, <bold>Chile</bold>: Valparaiso, Parque Nat. La Campana, 6 km E of Olmue, 450 m, <named-content xmlns:xlink="http://www.w3.org/1999/xlink" content-type="dwc:verbatimCoordinates" xlink:type="simple"><named-content content-type="geo-json" specific-use="{&#34;type&#34;:&#34;Point&#34;,&#34;coordinates&#34;:[-71.030000,-33.000000]}" id="NCID0EMADI" xlink:type="simple">33.00S-71.03W</named-content></named-content>, 19.ii.2001, R.T.A. Schouten &amp; H. W. van der Wolf, station 90, <tp:taxon-name><tp:taxon-name-part taxon-name-part-type="genus">Nothofagus</tp:taxon-name-part></tp:taxon-name> forest near brooklet, genitalia slide EvN4504 (<named-content xmlns:xlink="http://www.w3.org/1999/xlink" content-type="dwc:institutional_code" xlink:type="simple">RMNH</named-content>).</p><!--PageBreak--><!--PageBreak--></tp:treatment-sec><tp:treatment-sec><!--Section generated to contain objects referenced in tp:taxon-treatment.--><fig id="F21" position="float" orientation="portrait"><label>Figures 97–99.</label><caption><p>
          <italic><tp:taxon-name><tp:taxon-name-part taxon-name-part-type="genus">Neotrifurcula</tp:taxon-name-part></tp:taxon-name></italic> gen. n., adult habitus. <bold>97</bold> <italic><tp:taxon-name><tp:taxon-name-part taxon-name-part-type="genus">Neotrifurcula</tp:taxon-name-part> <tp:taxon-name-part taxon-name-part-type="species">gielisorum</tp:taxon-name-part></tp:taxon-name></italic>, holotype male <bold>98</bold> <italic><tp:taxon-name><tp:taxon-name-part taxon-name-part-type="genus">Neotrifurcula</tp:taxon-name-part> <tp:taxon-name-part taxon-name-part-type="species">gielisorum</tp:taxon-name-part></tp:taxon-name></italic>, male, <named-content xmlns:xlink="http://www.w3.org/1999/xlink" content-type="dwc:institutional_code" xlink:type="simple">RMNH</named-content>.INS.23627 <bold>99</bold> <italic><tp:taxon-name><tp:taxon-name-part taxon-name-part-type="genus">Neotrifurcula</tp:taxon-name-part></tp:taxon-name></italic> specimen EvN4504, female, <named-content xmlns:xlink="http://www.w3.org/1999/xlink" content-type="dwc:institutional_code" xlink:type="simple">RMNH</named-content>.INS.24504. Scale bars: 1 mm.</p></caption><graphic xmlns:xlink="http://www.w3.org/1999/xlink" xlink:href="zookeys-628-001-g021.jpg" position="float" orientation="portrait" xlink:type="simple" id="oo_109009.jpg"/></fig><fig id="F24" position="float" orientation="portrait"><label>Figures 105–106.</label><caption><p>
          <italic><tp:taxon-name><tp:taxon-name-part taxon-name-part-type="genus">Neotrifurcula</tp:taxon-name-part></tp:taxon-name></italic> sp., habitats in Chile <bold>105</bold> (top), Type locality <italic><tp:taxon-name><tp:taxon-name-part taxon-name-part-type="genus">Neotrifurcula</tp:taxon-name-part> <tp:taxon-name-part taxon-name-part-type="species">gielisorum</tp:taxon-name-part></tp:taxon-name></italic>, Nuble, Bio-Bio, 2 km N Las Trancas, 1400 m, 6 January 2001, edge of <italic><tp:taxon-name><tp:taxon-name-part taxon-name-part-type="genus">Nothofagus</tp:taxon-name-part></tp:taxon-name></italic> forest <bold>106</bold> (bottom) Locality for <italic><tp:taxon-name><tp:taxon-name-part taxon-name-part-type="genus">Neotrifurcula</tp:taxon-name-part></tp:taxon-name></italic> specimen EvN4504 Valparaiso, Parque Nat. La Campana, 450 m, <italic><tp:taxon-name><tp:taxon-name-part taxon-name-part-type="genus">Nothofagus</tp:taxon-name-part></tp:taxon-name></italic> forest near brooklet, photo 8 November 2000, specimen collected here 19 February 2001.</p></caption><graphic xmlns:xlink="http://www.w3.org/1999/xlink" xlink:href="zookeys-628-001-g024.jpg" position="float" orientation="portrait" xlink:type="simple" id="oo_109013.jpg"/></fig></tp:treatment-sec></tp:taxon-treatment>
