# Supplementary material for: New taxa, including three new genera show uniqueness of Neotropical Nepticulidae (Lepidoptera)
Source: Zookeys. 2016 Oct 31;(628):1–63. doi: 10.3897/zookeys.628.9805 (PMC5126387; doi:10.3897/zookeys.628.9805)
Supplement: XML Treatment for Neotrifurcula [file zookeys.628.9805-treatment12.xml]

<!DOCTYPE tp:taxon-treatment
  PUBLIC "-//TaxonX//DTD Taxonomic Treatment Publishing DTD v0 20100105//EN" "tax-treatment-NSO.dtd">
<tp:taxon-treatment xmlns:tp="http://www.plazi.org/taxpub"><tp:treatment-meta><kwd-group><label>Taxon classification</label><kwd><named-content content-type="kingdom">Animalia</named-content></kwd><kwd><named-content content-type="order">Lepidoptera</named-content></kwd><kwd><named-content content-type="family">Nepticulidae</named-content></kwd></kwd-group><mixed-citation publication-type="journal"><person-group><name><surname>van Nieukerken</surname><given-names>Erik J.</given-names></name><name><surname>Doorenweerd</surname><given-names>Camiel</given-names></name><name><surname>Nishida</surname><given-names>Kenji</given-names></name><name><surname>Snyers</surname><given-names>Chris</given-names></name></person-group><article-title>New taxa, including three new genera show uniqueness of Neotropical <tp:taxon-name><tp:taxon-name-part taxon-name-part-type="family">Nepticulidae</tp:taxon-name-part></tp:taxon-name> (<tp:taxon-name><tp:taxon-name-part taxon-name-part-type="order">Lepidoptera</tp:taxon-name-part></tp:taxon-name>)</article-title><source>Zookeys</source><day>31</day><month>10</month><year>2016</year><volume>2016</volume><issue>628</issue><fpage>1</fpage><lpage>63</lpage><pub-id pub-id-type="doi">10.3897/zookeys.628.9805</pub-id></mixed-citation></tp:treatment-meta><tp:nomenclature><tp:taxon-name>
              <tp:taxon-name-part taxon-name-part-type="genus">Neotrifurcula</tp:taxon-name-part>
            </tp:taxon-name><tp:taxon-authority>specimen RH2</tp:taxon-authority></tp:nomenclature><tp:treatment-sec sec-type="Differential diagnosis" id="SECID0E5BDI"><title>Differential diagnosis.</title><p>The moth is markedly smaller than the previous two species, but too worn to see external diagnostics. Male genitalia similar to <italic><tp:taxon-name><tp:taxon-name-part taxon-name-part-type="genus">Neotrifurcula</tp:taxon-name-part> <tp:taxon-name-part taxon-name-part-type="species">gielisorum</tp:taxon-name-part></tp:taxon-name></italic>, but smaller, valva more triangular and more distinct and cornuti larger.</p></tp:treatment-sec><tp:treatment-sec sec-type="description" id="SECID0EOCDI"><title>Description.</title><p>
              <italic>Male</italic> Antenna with 42 segments, forewing length 2.7 mm. Head pale, forewings and thorax brown, very worn, pattern not visible.</p><p>
              <italic>Female</italic> unknown.</p><p>
              <italic>Measurements</italic>. Male: forewing length 2.7mm.</p><p>
              <italic>Male genitalia</italic> (Figs <xref ref-type="fig" rid="F26">111–114</xref>). Capsule length 430 µm. Tegumen fused with vinculum, ring-shaped; vinculum extended anteriorly. Uncus with medial truncate process. Gnathos with large triangular central element. Valva length ca 215 µm, approximately triangular, tip pointed. Transtilla without transverse bar, sublateral processes distinct but rather short. Juxta V-shaped, joining valvae and phallus. Phallus length 450 µm, gradually tapering caudally; a long curved process left side, first curved anteriorly, then making a 180 degrees turn to the dorsal side and ending posteriorly, close to phallotrema; vesica with group of distinct cornuti.</p><fig id="F26" position="float" orientation="portrait"><label>Figures 111–114.</label><caption><p>
          <italic><tp:taxon-name><tp:taxon-name-part taxon-name-part-type="genus">Neotrifurcula</tp:taxon-name-part></tp:taxon-name></italic> specimen RH2. Male genitalia, slide RH SA2. Scale bars: 100 µm.</p></caption><graphic xmlns:xlink="http://www.w3.org/1999/xlink" xlink:href="zookeys-628-001-g026.jpg" position="float" orientation="portrait" xlink:type="simple" id="oo_109016.jpg"/></fig></tp:treatment-sec><tp:treatment-sec sec-type="biology" id="SECID0E1DDI"><title>Biology.</title><p>
              <italic>Host plant</italic>. Unknown.</p><p>
              <italic>Voltinism and habits</italic>. The moth was collected in November, around the conifer <italic><tp:taxon-name><tp:taxon-name-part taxon-name-part-type="genus">Podocarpus</tp:taxon-name-part> <tp:taxon-name-part taxon-name-part-type="species">salignus</tp:taxon-name-part></tp:taxon-name></italic> D. Don (on the label incorrectly cited as <italic><tp:taxon-name><tp:taxon-name-part taxon-name-part-type="species">saligna</tp:taxon-name-part></tp:taxon-name></italic>). It is unlikely that this represents the host.</p></tp:treatment-sec><tp:treatment-sec sec-type="distribution" id="SECID0E1EDI"><title>Distribution.</title><p>Chile: Valdivia.</p></tp:treatment-sec><tp:treatment-sec sec-type="remarks" id="SECID0E6EDI"><title>Remarks.</title><p>The moth had been studied by Robert Hoare for his thesis, and is part of a larger series that is under study with the group of J.R. Stonis (Vilnius) and probably will be described by them.</p></tp:treatment-sec><tp:treatment-sec sec-type="material" id="SECID0EEFDI"><title>Material examined.</title><p>1♂, <bold>Chile</bold>, Valdivia, 20 km S Valdivia, Rincon de la Piedra, 15.xi.1981, Nielsen &amp; Karsholt, station 15, caught around <italic><tp:taxon-name><tp:taxon-name-part taxon-name-part-type="genus">Podocarpus</tp:taxon-name-part> <tp:taxon-name-part taxon-name-part-type="species">saligna</tp:taxon-name-part></tp:taxon-name></italic>, Genitalia and wing slide R. Hoare South America 2 (<named-content xmlns:xlink="http://www.w3.org/1999/xlink" content-type="dwc:institutional_code" xlink:type="simple">ZMUC</named-content>).</p></tp:treatment-sec></tp:taxon-treatment>
