# Supplementary material for: New taxa, including three new genera show uniqueness of Neotropical Nepticulidae (Lepidoptera)
Source: Zookeys. 2016 Oct 31;(628):1–63. doi: 10.3897/zookeys.628.9805 (PMC5126387; doi:10.3897/zookeys.628.9805)
Supplement: XML Treatment for Hesperolyra [file zookeys.628.9805-treatment13.xml]

<!DOCTYPE tp:taxon-treatment
  PUBLIC "-//TaxonX//DTD Taxonomic Treatment Publishing DTD v0 20100105//EN" "tax-treatment-NSO.dtd">
<tp:taxon-treatment xmlns:tp="http://www.plazi.org/taxpub"><tp:treatment-meta><kwd-group><label>Taxon classification</label><kwd><named-content content-type="kingdom">Animalia</named-content></kwd><kwd><named-content content-type="order">Lepidoptera</named-content></kwd><kwd><named-content content-type="family">Nepticulidae</named-content></kwd></kwd-group><mixed-citation publication-type="journal"><person-group><name><surname>van Nieukerken</surname><given-names>Erik J.</given-names></name><name><surname>Doorenweerd</surname><given-names>Camiel</given-names></name><name><surname>Nishida</surname><given-names>Kenji</given-names></name><name><surname>Snyers</surname><given-names>Chris</given-names></name></person-group><article-title>New taxa, including three new genera show uniqueness of Neotropical <tp:taxon-name><tp:taxon-name-part taxon-name-part-type="family">Nepticulidae</tp:taxon-name-part></tp:taxon-name> (<tp:taxon-name><tp:taxon-name-part taxon-name-part-type="order">Lepidoptera</tp:taxon-name-part></tp:taxon-name>)</article-title><source>Zookeys</source><day>31</day><month>10</month><year>2016</year><volume>2016</volume><issue>628</issue><fpage>1</fpage><lpage>63</lpage><pub-id pub-id-type="doi">10.3897/zookeys.628.9805</pub-id></mixed-citation></tp:treatment-meta><tp:nomenclature><tp:taxon-name>
              <tp:taxon-name-part taxon-name-part-type="genus">Hesperolyra</tp:taxon-name-part>
              <object-id xmlns:xlink="http://www.w3.org/1999/xlink" content-type="zoobank" xlink:type="simple">http://zoobank.org/BDA8170A-00CA-4613-8944-8DDE631A01D2</object-id>
            </tp:taxon-name><tp:taxon-authority>van Nieukerken</tp:taxon-authority><tp:taxon-status xmlns:xlink="http://www.w3.org/1999/xlink" xlink:type="simple">gen. n.</tp:taxon-status><tp:nomenclature-citation-list><tp:nomenclature-citation><tp:taxon-name>
                  <tp:taxon-name-part taxon-name-part-type="genus">Fomoria</tp:taxon-name-part> <tp:taxon-name-part taxon-name-part-type="species">molybditis</tp:taxon-name-part></tp:taxon-name><comment>group <xref ref-type="bibr" rid="B39">Puplesis et al. 2002b</xref>: 66.</comment></tp:nomenclature-citation></tp:nomenclature-citation-list></tp:nomenclature><tp:treatment-sec sec-type="type species" id="SECID0EPHDI"><title>Type species.</title><p>
              <italic><tp:taxon-name><tp:taxon-name-part taxon-name-part-type="genus">Fomoria</tp:taxon-name-part> <tp:taxon-name-part taxon-name-part-type="species">diskusi</tp:taxon-name-part></tp:taxon-name></italic> Puplesis &amp; Robinson, 2000: 43, by present designation.</p></tp:treatment-sec><tp:treatment-sec sec-type="diagnosis" id="SECID0E6HDI"><title>Diagnosis.</title><p>There are no obvious external characters apart from the venation: broad forewing with a straight main vein with 4 branches, CuA absent, rather resembling <italic><tp:taxon-name><tp:taxon-name-part taxon-name-part-type="genus">Acalyptris</tp:taxon-name-part></tp:taxon-name></italic>, but no vestigial closed cell present and wings broader. The most obvious characters are in the male genitalia: bifurcate pseuduncus, deeply divided valva and long extended lyre-shaped transtilla. Female genitalia without reticulate signa, small bursa.</p></tp:treatment-sec><tp:treatment-sec sec-type="description" id="SECID0EMIDI"><title>Description.</title><p>
              <italic>Adult</italic> (Figs <xref ref-type="fig" rid="F28">117</xref>–<xref ref-type="fig" rid="F29">121</xref>). Small to large nepticulid moths, forewing length 1.8–4.0 mm. Head with collar comprising piliform scales. Antenna with 24–40 segments in male, 23–33 in female. Forewing variously patterned, no subdorsal reti<!--PageBreak-->naculum in male. Hindwing in male without costal bristles, no androconial scales observed. Forewing fold with group of hidden androconials in <italic><tp:taxon-name><tp:taxon-name-part taxon-name-part-type="genus">Hesperolyra</tp:taxon-name-part> <tp:taxon-name-part taxon-name-part-type="species">diskusi</tp:taxon-name-part></tp:taxon-name></italic> (Figs <xref ref-type="fig" rid="F29">126</xref>, <xref ref-type="fig" rid="F29">127</xref>). Venation (Figs <xref ref-type="fig" rid="F27">115</xref>, <xref ref-type="fig" rid="F27">116</xref>): simplified, forewing rather broad, R separate from base, a straight main Rs+M, without closed cell, with 3 branches: Rs1+2, Rs3+4 and M; CuA <!--PageBreak-->absent (or fused), A thickened; Hindwing broad, with 3 or 4 visible veins, a bifurcate Rs+M, CuA and A. Tergum 8 with anal tufts.</p><fig id="F27" position="float" orientation="portrait"><label>Figures 115–116.</label><caption><p>
          <italic><tp:taxon-name><tp:taxon-name-part taxon-name-part-type="genus">Hesperolyra</tp:taxon-name-part></tp:taxon-name></italic> gen. n., venation. <bold>115</bold> <italic><tp:taxon-name><tp:taxon-name-part taxon-name-part-type="genus">Hesperolyra</tp:taxon-name-part> <tp:taxon-name-part taxon-name-part-type="species">diskusi</tp:taxon-name-part></tp:taxon-name></italic>, male paratype, slide EvN4501 <bold>116</bold> <italic><tp:taxon-name><tp:taxon-name-part taxon-name-part-type="genus">Hesperolyra</tp:taxon-name-part> <tp:taxon-name-part taxon-name-part-type="species">saopaulensis</tp:taxon-name-part></tp:taxon-name></italic>, female, veins labelled, slide EvN4505. Scale bars: 200 µm.</p></caption><graphic xmlns:xlink="http://www.w3.org/1999/xlink" xlink:href="zookeys-628-001-g027.jpg" position="float" orientation="portrait" xlink:type="simple" id="oo_109017.jpg"/></fig><fig id="F28" position="float" orientation="portrait"><label>Figures 117–120.</label><caption><p>
          <italic><tp:taxon-name><tp:taxon-name-part taxon-name-part-type="genus">Hesperolyra</tp:taxon-name-part></tp:taxon-name></italic> gen. n., adult habitus. <bold>117</bold> <italic><tp:taxon-name><tp:taxon-name-part taxon-name-part-type="genus">Hesperolyra</tp:taxon-name-part> <tp:taxon-name-part taxon-name-part-type="species">diskusi</tp:taxon-name-part></tp:taxon-name></italic>, male paratype, <named-content xmlns:xlink="http://www.w3.org/1999/xlink" content-type="dwc:institutional_code" xlink:type="simple">RMNH</named-content>.INS.24501 <bold>118</bold> <italic><tp:taxon-name><tp:taxon-name-part taxon-name-part-type="genus">Hesperolyra</tp:taxon-name-part> <tp:taxon-name-part taxon-name-part-type="species">diskusi</tp:taxon-name-part></tp:taxon-name></italic>, female paratype, <abbrev xmlns:xlink="http://www.w3.org/1999/xlink" content-type="institution" xlink:title="Natural History Museum, London, UK" id="ABBRID0EVMDI" xlink:type="simple">BMNH</abbrev>(E)1625477 <bold>119</bold> <italic><tp:taxon-name><tp:taxon-name-part taxon-name-part-type="genus">Hesperolyra</tp:taxon-name-part> <tp:taxon-name-part taxon-name-part-type="species">saopaulensis</tp:taxon-name-part></tp:taxon-name></italic>, female holotype <bold>120</bold> <italic><tp:taxon-name><tp:taxon-name-part taxon-name-part-type="genus">Hesperolyra</tp:taxon-name-part> <tp:taxon-name-part taxon-name-part-type="species">saopaulensis</tp:taxon-name-part></tp:taxon-name></italic>, female <named-content xmlns:xlink="http://www.w3.org/1999/xlink" content-type="dwc:institutional_code" xlink:type="simple">RMNH</named-content>.INS.24505. Scale bars: 1 mm.</p></caption><graphic xmlns:xlink="http://www.w3.org/1999/xlink" xlink:href="zookeys-628-001-g028.jpg" position="float" orientation="portrait" xlink:type="simple" id="oo_109018.jpg"/></fig><fig id="F29" position="float" orientation="portrait"><label>Figures 121–127.</label><caption><p>
          <italic><tp:taxon-name><tp:taxon-name-part taxon-name-part-type="genus">Hesperolyra</tp:taxon-name-part> <tp:taxon-name-part taxon-name-part-type="species">diskusi</tp:taxon-name-part></tp:taxon-name></italic>, paratypes, male genitalia and forewing fold. <bold>121–123</bold> slide EvN4501 <bold>124–125</bold> slide BM29130 <bold>126–127</bold> Forewing fold and costal retinaculum, showing special scales hidden under fold, stained slide EvN4501, unstained, slide BM28847. Scale bars: 100 µm.</p></caption><graphic xmlns:xlink="http://www.w3.org/1999/xlink" xlink:href="zookeys-628-001-g029.jpg" position="float" orientation="portrait" xlink:type="simple" id="oo_109020.jpg"/></fig><p>
              <italic>Male genitalia</italic>. (Figs <xref ref-type="fig" rid="F29">121–125</xref>). Vinculum ring shaped, fused with tegumen; ventral plate expanded, very long, slightly excavated. Tegumen forming a bilobed pseuduncus. Uncus Y shaped. Gnathos with small central element. Valva complex, usually deeply divided, elongate to triangular, transtilla with enlarged transverse bar, forming a lyre-shaped anterior extension, comprising distinct but small sublateral processes. Various elaborate long spines either as part of valva or as ventral process (juxta). Phallus long, vesica often with many cornuti.</p><p>
              <italic>Female genitalia</italic> (Figs <xref ref-type="fig" rid="F31">129</xref>–<xref ref-type="fig" rid="F32">136</xref>). T9 a pair of setose anal papillae; T8 broadly rounded, with some setae. Anterior apophyses slightly shorter than posterior ones. Vestibulum without sclerotisation; corpus bursae without signa, rather flimsy, a small folded accessory sac leading to a coiled ductus spermathecae with 2–7 convolutions.</p><p>
              <italic>Pupa</italic> (Figs <xref ref-type="fig" rid="F33">140–141</xref>). Frons in eclosion separated from scape. Abdominal tergites 2–8 with each ca 4 rows of spines.</p></tp:treatment-sec><tp:treatment-sec sec-type="biology" id="SECID0EYPDI"><title>Biology.</title><p>So far the host plant is only known for one species, <italic><tp:taxon-name><tp:taxon-name-part taxon-name-part-type="genus">Hesperolyra</tp:taxon-name-part> <tp:taxon-name-part taxon-name-part-type="species">saopaulensis</tp:taxon-name-part></tp:taxon-name></italic>: <tp:taxon-name><tp:taxon-name-part taxon-name-part-type="family">Myrtaceae</tp:taxon-name-part></tp:taxon-name>, on which the larva makes normal gallery mines (Figs <xref ref-type="fig" rid="F33">137–138</xref>).</p></tp:treatment-sec><tp:treatment-sec sec-type="distribution" id="SECID0ERQDI"><title>Distribution.</title><p>Only known from the Neotropics: Belize, Brazil, Colombia and Ecuador.</p></tp:treatment-sec><tp:treatment-sec sec-type="Composition" id="SECID0EWQDI"><title>Composition.</title><p>We recombine here the species previously placed in the <italic><tp:taxon-name><tp:taxon-name-part taxon-name-part-type="genus">Fomoria</tp:taxon-name-part> <tp:taxon-name-part taxon-name-part-type="species">molybditis</tp:taxon-name-part></tp:taxon-name></italic> group: <italic><tp:taxon-name><tp:taxon-name-part taxon-name-part-type="genus">Hesperolyra</tp:taxon-name-part> <tp:taxon-name-part taxon-name-part-type="species">diskusi</tp:taxon-name-part></tp:taxon-name></italic> (Puplesis &amp; Robinson, 2000), comb. n., <italic><tp:taxon-name><tp:taxon-name-part taxon-name-part-type="genus">Hesperolyra</tp:taxon-name-part> <tp:taxon-name-part taxon-name-part-type="species">molybditis</tp:taxon-name-part></tp:taxon-name></italic> (Zeller, 1877), comb. n., <italic><tp:taxon-name><tp:taxon-name-part taxon-name-part-type="genus">Hesperolyra</tp:taxon-name-part> <tp:taxon-name-part taxon-name-part-type="species">repanda</tp:taxon-name-part></tp:taxon-name></italic> (Puplesis &amp; Diškus, 2002), comb. n. and describe one new species, <italic><tp:taxon-name><tp:taxon-name-part taxon-name-part-type="genus">Hesperolyra</tp:taxon-name-part> <tp:taxon-name-part taxon-name-part-type="species">saopaulensis</tp:taxon-name-part></tp:taxon-name></italic> van Nieukerken sp. n. One unnamed species also belongs here: <italic><tp:taxon-name><tp:taxon-name-part taxon-name-part-type="genus">Hesperolyra</tp:taxon-name-part></tp:taxon-name></italic> species 29122 (<xref ref-type="bibr" rid="B37">Puplesis and Robinson 2000</xref>).</p><!--PageBreak--></tp:treatment-sec><tp:treatment-sec sec-type="etymology" id="SECID0E1SDI"><title>Etymology.</title><p>The name <italic><tp:taxon-name><tp:taxon-name-part taxon-name-part-type="genus">Hesperolyra</tp:taxon-name-part></tp:taxon-name></italic> is a combination of Hespero- from Hesperus (the evening star), referring to the occurrence in the western hemisphere, and lyra (lyre), referring to the lyre shaped transtilla, a common character for species where the male is known. The name is to be treated as feminine.</p><!--PageBreak--></tp:treatment-sec><tp:treatment-sec sec-type="remarks" id="SECID0EITDI"><title>Remarks.</title><p>The present genus was recognised first in our molecular analysis by the new species <italic><tp:taxon-name><tp:taxon-name-part taxon-name-part-type="genus">Hesperolyra</tp:taxon-name-part> <tp:taxon-name-part taxon-name-part-type="species">saopaulensis</tp:taxon-name-part></tp:taxon-name></italic>, that consistently grouped outside any known genus, often together with <italic><tp:taxon-name><tp:taxon-name-part taxon-name-part-type="genus">Neotrifurcula</tp:taxon-name-part></tp:taxon-name></italic>, but at a large distance. Since we did not have a male of <italic><tp:taxon-name><tp:taxon-name-part taxon-name-part-type="genus">Hesperolyra</tp:taxon-name-part> <tp:taxon-name-part taxon-name-part-type="species">saopaulensis</tp:taxon-name-part></tp:taxon-name></italic>, a generic description seemed problematic, until we noticed similarity to the recently obtained DNA barcode of <italic><tp:taxon-name><tp:taxon-name-part taxon-name-part-type="genus">Fomoria</tp:taxon-name-part> <tp:taxon-name-part taxon-name-part-type="species">diskusi</tp:taxon-name-part></tp:taxon-name></italic> and the unusual venation of both species, quite different from any other <italic><tp:taxon-name><tp:taxon-name-part taxon-name-part-type="genus">Fomoria</tp:taxon-name-part></tp:taxon-name></italic>. <italic><tp:taxon-name><tp:taxon-name-part taxon-name-part-type="genus">Fomoria</tp:taxon-name-part> <tp:taxon-name-part taxon-name-part-type="species">diskusi</tp:taxon-name-part></tp:taxon-name></italic> was placed with some other species in the <italic><tp:taxon-name><tp:taxon-name-part taxon-name-part-type="genus">Fomoria</tp:taxon-name-part> <tp:taxon-name-part taxon-name-part-type="species">molybditis</tp:taxon-name-part></tp:taxon-name></italic> group (<xref ref-type="bibr" rid="B39">Puplesis et al. 2002b</xref>), here treated as a synonym of <italic><tp:taxon-name><tp:taxon-name-part taxon-name-part-type="genus">Hesperolyra</tp:taxon-name-part></tp:taxon-name></italic>. <xref ref-type="bibr" rid="B37">Puplesis and Robinson (2000)</xref> placed <italic><tp:taxon-name><tp:taxon-name-part taxon-name-part-type="genus">Hesperolyra</tp:taxon-name-part> <tp:taxon-name-part taxon-name-part-type="species">molybditis</tp:taxon-name-part></tp:taxon-name></italic> and <italic><tp:taxon-name><tp:taxon-name-part taxon-name-part-type="species">diskusi</tp:taxon-name-part></tp:taxon-name></italic> in <italic><tp:taxon-name><tp:taxon-name-part taxon-name-part-type="genus">Fomoria</tp:taxon-name-part></tp:taxon-name></italic> on the basis of superficial similarity of male genitalia, even though the venation is markedly different, resembling more that of <italic><tp:taxon-name><tp:taxon-name-part taxon-name-part-type="genus">Acalyptris</tp:taxon-name-part></tp:taxon-name></italic>. The authors even stated that “the unusually reduced wing venation lends additional support.” The lack of apomorphies for <italic><tp:taxon-name><tp:taxon-name-part taxon-name-part-type="genus">Fomoria</tp:taxon-name-part></tp:taxon-name></italic> s. str. make assignment of any species to that genus difficult without molecular support, and even with eight genetic markers the support is not high (<xref ref-type="bibr" rid="B15">Doorenweerd et al. 2016</xref>). After careful comparison we are convinced that the species in this group and <italic><tp:taxon-name><tp:taxon-name-part taxon-name-part-type="genus">Hesperolyra</tp:taxon-name-part> <tp:taxon-name-part taxon-name-part-type="species">saopaulensis</tp:taxon-name-part></tp:taxon-name></italic> are congeneric. We selected <italic><tp:taxon-name><tp:taxon-name-part taxon-name-part-type="genus">Hesperolyra</tp:taxon-name-part> <tp:taxon-name-part taxon-name-part-type="species">diskusi</tp:taxon-name-part></tp:taxon-name></italic> as type species, because it is the only species for which males and females are known. By this action, <italic><tp:taxon-name><tp:taxon-name-part taxon-name-part-type="genus">Fomoria</tp:taxon-name-part> <tp:taxon-name-part taxon-name-part-type="species">tabulosa</tp:taxon-name-part></tp:taxon-name></italic> Puplesis &amp; Diškus, 2002 remains the only known Neotropical species of <italic><tp:taxon-name><tp:taxon-name-part taxon-name-part-type="genus">Fomoria</tp:taxon-name-part></tp:taxon-name></italic>. Whether this indeed belongs to the clade to which the type species of <italic><tp:taxon-name><tp:taxon-name-part taxon-name-part-type="genus">Fomoria</tp:taxon-name-part></tp:taxon-name></italic>, <italic><tp:taxon-name><tp:taxon-name-part taxon-name-part-type="genus">Fomoria</tp:taxon-name-part> <tp:taxon-name-part taxon-name-part-type="species">weaveri</tp:taxon-name-part></tp:taxon-name></italic> (Stainton, 1855), belongs, remains unclear, the genitalia are rather atypical and the venation has not been studied.</p></tp:treatment-sec><tp:treatment-sec><!--Section generated to contain objects referenced in tp:taxon-treatment.--><fig id="F31" position="float" orientation="portrait"><label>Figures 129–131.</label><caption><p>
          <italic><tp:taxon-name><tp:taxon-name-part taxon-name-part-type="genus">Hesperolyra</tp:taxon-name-part> <tp:taxon-name-part taxon-name-part-type="species">diskusi</tp:taxon-name-part></tp:taxon-name></italic>, female genitalia, paratype, slide BM28846. Scale bars: 100 µm.</p></caption><graphic xmlns:xlink="http://www.w3.org/1999/xlink" xlink:href="zookeys-628-001-g031.jpg" position="float" orientation="portrait" xlink:type="simple" id="oo_109022.jpg"/></fig><fig id="F32" position="float" orientation="portrait"><label>Figures 132–136.</label><caption><p>
          <italic><tp:taxon-name><tp:taxon-name-part taxon-name-part-type="genus">Hesperolyra</tp:taxon-name-part> <tp:taxon-name-part taxon-name-part-type="species">saopaulensis</tp:taxon-name-part></tp:taxon-name></italic>, female genitalia. <bold>132–133</bold> Holotype, slide EvN3553 <bold>134–136</bold> Slide EvN4505 <bold>136</bold> enlargement of 135, detail of ductus spermathecae and vesicle. Scale bars: 100 µm.</p></caption><graphic xmlns:xlink="http://www.w3.org/1999/xlink" xlink:href="zookeys-628-001-g032.jpg" position="float" orientation="portrait" xlink:type="simple" id="oo_109023.jpg"/></fig><fig id="F33" position="float" orientation="portrait"><label>Figures 137–141.</label><caption><p>
          <italic><tp:taxon-name><tp:taxon-name-part taxon-name-part-type="genus">Hesperolyra</tp:taxon-name-part> <tp:taxon-name-part taxon-name-part-type="species">saopaulensis</tp:taxon-name-part></tp:taxon-name></italic>, biology and immatures. <bold>137–138</bold> leafmines on unidentified <tp:taxon-name><tp:taxon-name-part taxon-name-part-type="family">Myrtaceae</tp:taxon-name-part></tp:taxon-name>, sample EvN2000133K from which both adults were reared <bold>139–141</bold> Holotype cocoon and pupal exuviae, slide EvN3553. Scales: 5 mm (leaf mines), 1 mm (cocoon), 200 µm (pupa).</p></caption><graphic xmlns:xlink="http://www.w3.org/1999/xlink" xlink:href="zookeys-628-001-g033.jpg" position="float" orientation="portrait" xlink:type="simple" id="oo_109024.jpg"/></fig></tp:treatment-sec><ref-list><ref id="B39"><mixed-citation xmlns:xlink="http://www.w3.org/1999/xlink" xlink:type="simple">
          <person-group><name name-style="western"><surname>Puplesis</surname><given-names>R</given-names></name><name name-style="western"><surname>Diškus</surname><given-names>A</given-names></name><name name-style="western"><surname>Robinson</surname><given-names>GS</given-names></name><name name-style="western"><surname>Onore</surname><given-names>G</given-names></name></person-group> (<year>2002b</year>) <article-title>A review and check list of the Neotropical <tp:taxon-name><tp:taxon-name-part taxon-name-part-type="family">Nepticulidae</tp:taxon-name-part></tp:taxon-name> (<tp:taxon-name><tp:taxon-name-part taxon-name-part-type="order">Lepidoptera</tp:taxon-name-part></tp:taxon-name>).</article-title> <source>Bulletin of the Natural History Museum London Entomology</source> <volume>71</volume>: <fpage>59</fpage>–<lpage>76</lpage>. <ext-link xlink:type="simple" ext-link-type="uri" xlink:href="http://www.biodiversitylibrary.org/part/76406">http://www.biodiversitylibrary.org/part/76406</ext-link></mixed-citation></ref><ref id="B37"><mixed-citation xmlns:xlink="http://www.w3.org/1999/xlink" xlink:type="simple">
          <person-group><name name-style="western"><surname>Puplesis</surname><given-names>R</given-names></name><name name-style="western"><surname>Robinson</surname><given-names>GS</given-names></name></person-group> (<year>2000</year>) <article-title>A review of the Central and South American <tp:taxon-name><tp:taxon-name-part taxon-name-part-type="family">Nepticulidae</tp:taxon-name-part></tp:taxon-name> (<tp:taxon-name><tp:taxon-name-part taxon-name-part-type="order">Lepidoptera</tp:taxon-name-part></tp:taxon-name>) with special reference to Belize.</article-title> <source>Bulletin of the Natural History Museum London Entomology</source> <volume>69</volume>: <fpage>3</fpage>–<lpage>114</lpage>. <ext-link xlink:type="simple" ext-link-type="uri" xlink:href="http://www.biodiversitylibrary.org/part/76459">http://www.biodiversitylibrary.org/part/76459</ext-link></mixed-citation></ref><ref id="B15"><mixed-citation xmlns:xlink="http://www.w3.org/1999/xlink" xlink:type="simple">
          <person-group><name name-style="western"><surname>Doorenweerd</surname><given-names>C</given-names></name><name name-style="western"><surname>Nieukerken</surname><given-names>EJ van</given-names></name><name name-style="western"><surname>Hoare</surname><given-names>RJB</given-names></name></person-group> (<year>2016</year>) <article-title>Phylogeny, classification and divergence times of pygmy leafmining moths (<tp:taxon-name><tp:taxon-name-part taxon-name-part-type="order">Lepidoptera</tp:taxon-name-part></tp:taxon-name>: <tp:taxon-name><tp:taxon-name-part taxon-name-part-type="family">Nepticulidae</tp:taxon-name-part></tp:taxon-name>): the earliest lepidopteran radiation on Angiosperms?</article-title> <source>Systematic Entomology</source>, <comment>early view</comment>. doi: <ext-link xlink:type="simple" ext-link-type="doi" xlink:href="10.1111/syen.12212">10.1111/syen.12212</ext-link></mixed-citation></ref></ref-list></tp:taxon-treatment>
