# Supplementary material for: New taxa, including three new genera show uniqueness of Neotropical Nepticulidae (Lepidoptera)
Source: Zookeys. 2016 Oct 31;(628):1–63. doi: 10.3897/zookeys.628.9805 (PMC5126387; doi:10.3897/zookeys.628.9805)
Supplement: XML Treatment for Hesperolyra diskusi [file zookeys.628.9805-treatment14.xml]

<!DOCTYPE tp:taxon-treatment
  PUBLIC "-//TaxonX//DTD Taxonomic Treatment Publishing DTD v0 20100105//EN" "tax-treatment-NSO.dtd">
<tp:taxon-treatment xmlns:tp="http://www.plazi.org/taxpub"><tp:treatment-meta><kwd-group><label>Taxon classification</label><kwd><named-content content-type="kingdom">Animalia</named-content></kwd><kwd><named-content content-type="order">Lepidoptera</named-content></kwd><kwd><named-content content-type="family">Nepticulidae</named-content></kwd></kwd-group><mixed-citation publication-type="journal"><person-group><name><surname>van Nieukerken</surname><given-names>Erik J.</given-names></name><name><surname>Doorenweerd</surname><given-names>Camiel</given-names></name><name><surname>Nishida</surname><given-names>Kenji</given-names></name><name><surname>Snyers</surname><given-names>Chris</given-names></name></person-group><article-title>New taxa, including three new genera show uniqueness of Neotropical <tp:taxon-name><tp:taxon-name-part taxon-name-part-type="family">Nepticulidae</tp:taxon-name-part></tp:taxon-name> (<tp:taxon-name><tp:taxon-name-part taxon-name-part-type="order">Lepidoptera</tp:taxon-name-part></tp:taxon-name>)</article-title><source>Zookeys</source><day>31</day><month>10</month><year>2016</year><volume>2016</volume><issue>628</issue><fpage>1</fpage><lpage>63</lpage><pub-id pub-id-type="doi">10.3897/zookeys.628.9805</pub-id></mixed-citation></tp:treatment-meta><tp:nomenclature><tp:taxon-name>
              <tp:taxon-name-part taxon-name-part-type="genus">Hesperolyra</tp:taxon-name-part>
              <tp:taxon-name-part taxon-name-part-type="species">diskusi</tp:taxon-name-part>
            </tp:taxon-name><tp:taxon-authority>(Puplesis &amp; Robinson, 2000)</tp:taxon-authority><tp:taxon-status xmlns:xlink="http://www.w3.org/1999/xlink" xlink:type="simple">comb. n.</tp:taxon-status><tp:nomenclature-citation-list><tp:nomenclature-citation><tp:taxon-name>
                  <tp:taxon-name-part taxon-name-part-type="genus">Fomoria</tp:taxon-name-part> <tp:taxon-name-part taxon-name-part-type="species">diskusi</tp:taxon-name-part></tp:taxon-name><comment>Puplesis &amp; Robinson, 2000: 43. Holotype ♂: BELIZE: Cayo Distr., Chiquibul For. Res., Las Cuevas, 3–16.iv.1998, R. Puplesis &amp; S. Hill, Genitalia slide BM28844 (<abbrev xmlns:xlink="http://www.w3.org/1999/xlink" content-type="institution" xlink:title="Natural History Museum, London, UK" id="ABBRID0ER1DI" xlink:type="simple">BMNH</abbrev>). [examined]</comment></tp:nomenclature-citation></tp:nomenclature-citation-list></tp:nomenclature><tp:treatment-sec sec-type="Differential diagnosis" id="SECID0EW1DI"><title>Differential diagnosis.</title><p>
              <italic><tp:taxon-name><tp:taxon-name-part taxon-name-part-type="genus">Hesperolyra</tp:taxon-name-part> <tp:taxon-name-part taxon-name-part-type="species">diskusi</tp:taxon-name-part></tp:taxon-name></italic> is easily recognisable by its striking pattern: the pale costal streak that turns into an outward oblique fascia at 2/3. In the male genitalia the characteristic long spines separate it from congeners.</p></tp:treatment-sec><tp:treatment-sec sec-type="redescription" id="SECID0EG2DI"><title>Redescription.</title><p>
              <italic>Male</italic> (Fig. <xref ref-type="fig" rid="F28">117</xref>). Frontal tuft yellow to orange; scape shining yellowish white, antenna with 37–39 segments. Collar of hairscales similar to frontal tuft. Thorax and forewing fuscous; yellowish white pattern comprising a costal streak running from wing base to slightly over 1/2, then changing into an outwards oblique fascia running to 2/3 of dorsum, and becoming narrower towards dorsum; scales along costa stronger yellow; terminal cilia yellowish white beyond an irregular cilia line. Thorax anteriorly pale, posteriorly fuscous, in rest joining to the forewing pattern. Forewing under fold with a conspicuous row of special scales, only visible in descaled wings (Figs <xref ref-type="fig" rid="F29">126</xref>, <xref ref-type="fig" rid="F29">127</xref>).</p><p>
              <italic>Female</italic> (Fig. <xref ref-type="fig" rid="F28">118</xref>). Antenna with 33 segments. Otherwise as male.</p><p>
              <italic>Measurements</italic>. Male: forewing length 1.8–2.3 mm (n=2), wingspan 4.0–5.0 mm. Female: forewing length 2.1 mm (n=1), wingspan 4.6 mm.</p><!--PageBreak--><!--PageBreak--><p>
              <italic>Male genitalia</italic> (Figs <xref ref-type="fig" rid="F29">121–125</xref>, <xref ref-type="fig" rid="F30">128</xref>) (n=3). Total length capsule ca 330–350 µm. Vinculum long, anteriorly with small excavation; tegumen in middle with excavation, resulting in bilobed pseuduncus; uncus inverted Y-shaped; gnathos almost similar in shape to uncus. Valva 165–190 µm, elaborate bilobed structure, with curved outer lobe and rather straight flat inner lobe, and three elaborate long and curved spines that attach to the anellus; transtilla without sublateral processes, transverse bar extending <!--PageBreak-->anteriorly in a lyre-shaped plate. Phallus ca 320–350 µm long, tapering anteriorly, posteriorly attached to the long valval spines, some of which may actually be carinal processes.</p><fig id="F30" position="float" orientation="portrait"><label>Figure 128.</label><caption><p>
          <italic><tp:taxon-name><tp:taxon-name-part taxon-name-part-type="genus">Hesperolyra</tp:taxon-name-part> <tp:taxon-name-part taxon-name-part-type="species">diskusi</tp:taxon-name-part></tp:taxon-name></italic>, paratype, slide EvN4501, detail of left valva and lyre-shaped transtilla. Scale: 100 µm.</p></caption><graphic xmlns:xlink="http://www.w3.org/1999/xlink" xlink:href="zookeys-628-001-g030.jpg" position="float" orientation="portrait" xlink:type="simple" id="oo_109021.jpg"/></fig><!--PageBreak--><p>
              <italic>Female genitalia</italic> (Figs <xref ref-type="fig" rid="F31">129–131</xref>). T9 forming broad pair of anal papillae with each ca 15 setae. T8 with rather square posterior margin, some setae on either side. Anterior apophyses narrow, posterior apophyses slightly widened, of about same length. Total length of bursa 460 µm. Bursa without signa or other ornamentation. Ductus spermathecae distinct and longer than corpus bursae, with 7 convolutions and ending in wide and pointed vesicle.</p><fig id="F31" position="float" orientation="portrait"><label>Figures 129–131.</label><caption><p>
          <italic><tp:taxon-name><tp:taxon-name-part taxon-name-part-type="genus">Hesperolyra</tp:taxon-name-part> <tp:taxon-name-part taxon-name-part-type="species">diskusi</tp:taxon-name-part></tp:taxon-name></italic>, female genitalia, paratype, slide BM28846. Scale bars: 100 µm.</p></caption><graphic xmlns:xlink="http://www.w3.org/1999/xlink" xlink:href="zookeys-628-001-g031.jpg" position="float" orientation="portrait" xlink:type="simple" id="oo_109022.jpg"/></fig></tp:treatment-sec><tp:treatment-sec sec-type="biology" id="SECID0EN5DI"><title>Biology.</title><p>Host plant unknown. Collected at light in April, during the dry season in secondary forest (<xref ref-type="bibr" rid="B37">Puplesis and Robinson 2000</xref>).</p></tp:treatment-sec><tp:treatment-sec sec-type="distribution" id="SECID0EX5DI"><title>Distribution.</title><p>Only known from Belize (<italic>ca.</italic> <named-content xmlns:xlink="http://www.w3.org/1999/xlink" content-type="dwc:verbatimCoordinates" xlink:type="simple"><named-content content-type="geo-json" specific-use="{&#34;type&#34;:&#34;Point&#34;,&#34;coordinates&#34;:[-88.988000,16.732000]}" id="NCID0EC6DI" xlink:type="simple">N16.732, W88.988</named-content></named-content>).</p></tp:treatment-sec><tp:treatment-sec sec-type="DNA barcode" id="SECID0EH6DI"><title>
              DNA barcode.</title><p>We barcoded one paratype (<named-content xmlns:xlink="http://www.w3.org/1999/xlink" content-type="dwc:institutional_code" xlink:type="simple">RMNH</named-content>.INS.24501), <ext-link xmlns:xlink="http://www.w3.org/1999/xlink" xlink:type="simple" ext-link-type="uri" xlink:href="http://www.boldsystems.org/index.php/Public_BarcodeCluster?clusteruri=BOLD:ACY4502">BOLD:ACY4502</ext-link>.</p></tp:treatment-sec><tp:treatment-sec sec-type="material" id="SECID0E56DI"><title>Other material examined.</title><p>4♂, 1♀, paratypes: <bold>Belize</bold>: Cayo District, Chiquibul Forest Reserve, Las Cuevas, 3–16.iv.1998, R. Puplesis &amp; S. Hill, Genitalia slides ♂ EvN4501 (+ wings), BM28845, BM29130, ♀ BM28846, wing slide BM28847, resp. <named-content xmlns:xlink="http://www.w3.org/1999/xlink" content-type="dwc:institutional_code" xlink:type="simple">RMNH</named-content>.INS.24501 (<named-content xmlns:xlink="http://www.w3.org/1999/xlink" content-type="dwc:institutional_code" xlink:type="simple">RMNH</named-content>), <abbrev xmlns:xlink="http://www.w3.org/1999/xlink" content-type="institution" xlink:title="Natural History Museum, London, UK" id="ABBRID0EXAAK" xlink:type="simple">BMNH</abbrev>(E)1625433, 1625439, 1625481, 1625477 (♀) (<abbrev xmlns:xlink="http://www.w3.org/1999/xlink" content-type="institution" xlink:title="Natural History Museum, London, UK" id="ABBRID0E3AAK" xlink:type="simple">BMNH</abbrev>).</p></tp:treatment-sec><tp:treatment-sec><!--Section generated to contain objects referenced in tp:taxon-treatment.--><fig id="F28" position="float" orientation="portrait"><label>Figures 117–120.</label><caption><p>
          <italic><tp:taxon-name><tp:taxon-name-part taxon-name-part-type="genus">Hesperolyra</tp:taxon-name-part></tp:taxon-name></italic> gen. n., adult habitus. <bold>117</bold> <italic><tp:taxon-name><tp:taxon-name-part taxon-name-part-type="genus">Hesperolyra</tp:taxon-name-part> <tp:taxon-name-part taxon-name-part-type="species">diskusi</tp:taxon-name-part></tp:taxon-name></italic>, male paratype, <named-content xmlns:xlink="http://www.w3.org/1999/xlink" content-type="dwc:institutional_code" xlink:type="simple">RMNH</named-content>.INS.24501 <bold>118</bold> <italic><tp:taxon-name><tp:taxon-name-part taxon-name-part-type="genus">Hesperolyra</tp:taxon-name-part> <tp:taxon-name-part taxon-name-part-type="species">diskusi</tp:taxon-name-part></tp:taxon-name></italic>, female paratype, <abbrev xmlns:xlink="http://www.w3.org/1999/xlink" content-type="institution" xlink:title="Natural History Museum, London, UK" id="ABBRID0EVMDI" xlink:type="simple">BMNH</abbrev>(E)1625477 <bold>119</bold> <italic><tp:taxon-name><tp:taxon-name-part taxon-name-part-type="genus">Hesperolyra</tp:taxon-name-part> <tp:taxon-name-part taxon-name-part-type="species">saopaulensis</tp:taxon-name-part></tp:taxon-name></italic>, female holotype <bold>120</bold> <italic><tp:taxon-name><tp:taxon-name-part taxon-name-part-type="genus">Hesperolyra</tp:taxon-name-part> <tp:taxon-name-part taxon-name-part-type="species">saopaulensis</tp:taxon-name-part></tp:taxon-name></italic>, female <named-content xmlns:xlink="http://www.w3.org/1999/xlink" content-type="dwc:institutional_code" xlink:type="simple">RMNH</named-content>.INS.24505. Scale bars: 1 mm.</p></caption><graphic xmlns:xlink="http://www.w3.org/1999/xlink" xlink:href="zookeys-628-001-g028.jpg" position="float" orientation="portrait" xlink:type="simple" id="oo_109018.jpg"/></fig><fig id="F29" position="float" orientation="portrait"><label>Figures 121–127.</label><caption><p>
          <italic><tp:taxon-name><tp:taxon-name-part taxon-name-part-type="genus">Hesperolyra</tp:taxon-name-part> <tp:taxon-name-part taxon-name-part-type="species">diskusi</tp:taxon-name-part></tp:taxon-name></italic>, paratypes, male genitalia and forewing fold. <bold>121–123</bold> slide EvN4501 <bold>124–125</bold> slide BM29130 <bold>126–127</bold> Forewing fold and costal retinaculum, showing special scales hidden under fold, stained slide EvN4501, unstained, slide BM28847. Scale bars: 100 µm.</p></caption><graphic xmlns:xlink="http://www.w3.org/1999/xlink" xlink:href="zookeys-628-001-g029.jpg" position="float" orientation="portrait" xlink:type="simple" id="oo_109020.jpg"/></fig></tp:treatment-sec><ref-list><ref id="B37"><mixed-citation xmlns:xlink="http://www.w3.org/1999/xlink" xlink:type="simple">
          <person-group><name name-style="western"><surname>Puplesis</surname><given-names>R</given-names></name><name name-style="western"><surname>Robinson</surname><given-names>GS</given-names></name></person-group> (<year>2000</year>) <article-title>A review of the Central and South American <tp:taxon-name><tp:taxon-name-part taxon-name-part-type="family">Nepticulidae</tp:taxon-name-part></tp:taxon-name> (<tp:taxon-name><tp:taxon-name-part taxon-name-part-type="order">Lepidoptera</tp:taxon-name-part></tp:taxon-name>) with special reference to Belize.</article-title> <source>Bulletin of the Natural History Museum London Entomology</source> <volume>69</volume>: <fpage>3</fpage>–<lpage>114</lpage>. <ext-link xlink:type="simple" ext-link-type="uri" xlink:href="http://www.biodiversitylibrary.org/part/76459">http://www.biodiversitylibrary.org/part/76459</ext-link></mixed-citation></ref></ref-list></tp:taxon-treatment>
