# Supplementary material for: New taxa, including three new genera show uniqueness of Neotropical Nepticulidae (Lepidoptera)
Source: Zookeys. 2016 Oct 31;(628):1–63. doi: 10.3897/zookeys.628.9805 (PMC5126387; doi:10.3897/zookeys.628.9805)
Supplement: XML Treatment for Hesperolyra saopaulensis [file zookeys.628.9805-treatment15.xml]

<!DOCTYPE tp:taxon-treatment
  PUBLIC "-//TaxonX//DTD Taxonomic Treatment Publishing DTD v0 20100105//EN" "tax-treatment-NSO.dtd">
<tp:taxon-treatment xmlns:tp="http://www.plazi.org/taxpub"><tp:treatment-meta><kwd-group><label>Taxon classification</label><kwd><named-content content-type="kingdom">Animalia</named-content></kwd><kwd><named-content content-type="order">Lepidoptera</named-content></kwd><kwd><named-content content-type="family">Nepticulidae</named-content></kwd></kwd-group><mixed-citation publication-type="journal"><person-group><name><surname>van Nieukerken</surname><given-names>Erik J.</given-names></name><name><surname>Doorenweerd</surname><given-names>Camiel</given-names></name><name><surname>Nishida</surname><given-names>Kenji</given-names></name><name><surname>Snyers</surname><given-names>Chris</given-names></name></person-group><article-title>New taxa, including three new genera show uniqueness of Neotropical <tp:taxon-name><tp:taxon-name-part taxon-name-part-type="family">Nepticulidae</tp:taxon-name-part></tp:taxon-name> (<tp:taxon-name><tp:taxon-name-part taxon-name-part-type="order">Lepidoptera</tp:taxon-name-part></tp:taxon-name>)</article-title><source>Zookeys</source><day>31</day><month>10</month><year>2016</year><volume>2016</volume><issue>628</issue><fpage>1</fpage><lpage>63</lpage><pub-id pub-id-type="doi">10.3897/zookeys.628.9805</pub-id></mixed-citation></tp:treatment-meta><tp:nomenclature><tp:taxon-name>
              <tp:taxon-name-part taxon-name-part-type="genus">Hesperolyra</tp:taxon-name-part>
              <tp:taxon-name-part taxon-name-part-type="species">saopaulensis</tp:taxon-name-part>
              <object-id xmlns:xlink="http://www.w3.org/1999/xlink" content-type="zoobank" xlink:type="simple">http://zoobank.org/70F29918-65D6-457C-A635-400809BCEA3A</object-id>
            </tp:taxon-name><tp:taxon-authority>van Nieukerken</tp:taxon-authority><tp:taxon-status xmlns:xlink="http://www.w3.org/1999/xlink" xlink:type="simple">sp. n.</tp:taxon-status></tp:nomenclature><tp:treatment-sec sec-type="Holotype female" id="SECID0EFCAK"><title>Holotype female.</title><p>
              <bold>Brazil</bold>, São Paulo, Garulhos, park near airport terminal, 19.viii.2000, EvN no 2000133 [rearing number], leafmines on unidentified <tp:taxon-name><tp:taxon-name-part taxon-name-part-type="family">Myrtaceae</tp:taxon-name-part></tp:taxon-name>, E.J. van Nieukerken, adult emergence 11–14.ix.2000, <named-content xmlns:xlink="http://www.w3.org/1999/xlink" content-type="dwc:institutional_code" xlink:type="simple">RMNH</named-content>.INS.23553, genitalia slide EvN3553, type number DZ 33.340 (<named-content xmlns:xlink="http://www.w3.org/1999/xlink" content-type="dwc:institutional_code" xlink:type="simple">DZUP</named-content>).</p></tp:treatment-sec><tp:treatment-sec sec-type="Differential diagnosis" id="SECID0ECDAK"><title>Differential diagnosis.</title><p>Externally recognised by silver to leaden basal half of forewing and postmedial silvery fascia, with cilia line present and slightly edged scape. Female genitalia simple, without signa.</p></tp:treatment-sec><tp:treatment-sec sec-type="description" id="SECID0EHDAK"><title>Description.</title><p>
              <italic>Male</italic>. Unknown.</p><p>
              <italic>Female</italic> (Figs <xref ref-type="fig" rid="F28">119</xref>, <xref ref-type="fig" rid="F28">120</xref>). Frontal tuft pale yellow; scape white, slightly edged with grey, antenna with 23 segments (n=1). Collar of hairscales similar to frontal tuft. Thorax and basal half of forewing shining leaden to silver; followed by a slightly postmedial fuscous fascia, then a silver fascia at 2/3 and a fuscous wingtip; terminal cilia silvery white beyond cilia line. Hindwing pale. Abdomen with blunt tip.</p><p>
              <italic>Measurements</italic>. Female: forewing length 1.9–2.1 mm (2.0 ± 0.1, 14), wingspan 4.0–4.6 mm.</p><p>
              <italic>Female genitalia</italic> (Figs <xref ref-type="fig" rid="F32">132–136</xref>). T9 forming broad pair of anal papillae with each ca 16–17 setae. T8 with truncate posterior margin, some setae on either side. Anterior and posterior apophyses narrow, posterior apophyses slightly longer. Total length of bursa 450–500 µm. Bursa without signa or other ornamentation; vestibulum folded and more sclerotised. Ductus spermathecae distinct, but short, with 2–3 indistinct convolutions and ending in wide and pointed vesicle.</p><fig id="F32" position="float" orientation="portrait"><label>Figures 132–136.</label><caption><p>
          <italic><tp:taxon-name><tp:taxon-name-part taxon-name-part-type="genus">Hesperolyra</tp:taxon-name-part> <tp:taxon-name-part taxon-name-part-type="species">saopaulensis</tp:taxon-name-part></tp:taxon-name></italic>, female genitalia. <bold>132–133</bold> Holotype, slide EvN3553 <bold>134–136</bold> Slide EvN4505 <bold>136</bold> enlargement of 135, detail of ductus spermathecae and vesicle. Scale bars: 100 µm.</p></caption><graphic xmlns:xlink="http://www.w3.org/1999/xlink" xlink:href="zookeys-628-001-g032.jpg" position="float" orientation="portrait" xlink:type="simple" id="oo_109023.jpg"/></fig></tp:treatment-sec><tp:treatment-sec sec-type="biology" id="SECID0EEFAK"><title>Biology.</title><p>
              <italic>Host plants</italic>. <tp:taxon-name><tp:taxon-name-part taxon-name-part-type="family">Myrtaceae</tp:taxon-name-part></tp:taxon-name>: unidentified tree (probably an <italic><tp:taxon-name><tp:taxon-name-part taxon-name-part-type="genus">Eugenia</tp:taxon-name-part></tp:taxon-name></italic> or <italic><tp:taxon-name><tp:taxon-name-part taxon-name-part-type="genus">Myrcia</tp:taxon-name-part></tp:taxon-name></italic> sp.).</p><!--PageBreak--><p>
              <italic><tp:taxon-name><tp:taxon-name-part taxon-name-part-type="genus">Leafmines</tp:taxon-name-part></tp:taxon-name></italic> (Figs <xref ref-type="fig" rid="F33">137</xref>, <xref ref-type="fig" rid="F33">138</xref>). The leafmine is a contorted gallery, with linear broken black frass throughout, sometimes forming a false blotch at the end. Larval emergence exit at leaf upperside.</p><fig id="F33" position="float" orientation="portrait"><label>Figures 137–141.</label><caption><p>
          <italic><tp:taxon-name><tp:taxon-name-part taxon-name-part-type="genus">Hesperolyra</tp:taxon-name-part> <tp:taxon-name-part taxon-name-part-type="species">saopaulensis</tp:taxon-name-part></tp:taxon-name></italic>, biology and immatures. <bold>137–138</bold> leafmines on unidentified <tp:taxon-name><tp:taxon-name-part taxon-name-part-type="family">Myrtaceae</tp:taxon-name-part></tp:taxon-name>, sample EvN2000133K from which both adults were reared <bold>139–141</bold> Holotype cocoon and pupal exuviae, slide EvN3553. Scales: 5 mm (leaf mines), 1 mm (cocoon), 200 µm (pupa).</p></caption><graphic xmlns:xlink="http://www.w3.org/1999/xlink" xlink:href="zookeys-628-001-g033.jpg" position="float" orientation="portrait" xlink:type="simple" id="oo_109024.jpg"/></fig><p>
              <italic>Egg</italic>. The egg is deposited on leaf upperside, often on a lateral vein.</p><!--PageBreak--><p>
              <italic>Larva</italic>. Not described.</p><p>
              <italic>Cocoon</italic> (Fig. <xref ref-type="fig" rid="F33">139</xref>). Brown, exuviae protruding.</p><p>
              <italic>Voltinism and habits</italic>. Larvae found in August, moths emerged in September.</p></tp:treatment-sec><tp:treatment-sec sec-type="distribution" id="SECID0EGIAK"><title>Distribution.</title><p>Brazil: São Paulo.</p><!--PageBreak--></tp:treatment-sec><tp:treatment-sec sec-type="DNA barcode" id="SECID0EMIAK"><title>
              DNA barcode.</title><p>We barcoded both specimens, resulting in <abbrev xmlns:xlink="http://www.w3.org/1999/xlink" xlink:title="Barcode Index Number" id="ABBRID0EWIAK" xlink:type="simple">BIN</abbrev>: <ext-link xmlns:xlink="http://www.w3.org/1999/xlink" xlink:type="simple" ext-link-type="uri" xlink:href="http://www.boldsystems.org/index.php/Public_BarcodeCluster?clusteruri=BOLD:ACG9057">BOLD:ACG9057</ext-link>. The Holotype was also sequenced for other genes and used in the molecular phylogeny (<xref ref-type="bibr" rid="B15">Doorenweerd et al. 2016</xref>). Sequences may be retrieved in <abbrev xmlns:xlink="http://www.w3.org/1999/xlink" xlink:title="Barcode of Life data Systems" id="ABBRID0EDJAK" xlink:type="simple">BOLD</abbrev> and Genbank under voucher/sample ID <named-content xmlns:xlink="http://www.w3.org/1999/xlink" content-type="dwc:institutional_code" xlink:type="simple">RMNH</named-content>.INS.23553.</p></tp:treatment-sec><tp:treatment-sec sec-type="remarks" id="SECID0ETJAK"><title>Remarks.</title><p>Even though we have no males, we decided to name this species, of which we know the biology, several genes, and which is characteristic both externally and in female genitalia. Furthermore it is the species that was decisive in erecting the new genus <italic><tp:taxon-name><tp:taxon-name-part taxon-name-part-type="genus">Hesperolyra</tp:taxon-name-part></tp:taxon-name></italic>. Collecting new material should be easy, in the small park forest in front of the entrance of Garulhos airport.</p></tp:treatment-sec><tp:treatment-sec sec-type="etymology" id="SECID0EAKAK"><title>Etymology.</title><p>Saopaulensis: an adjective, derived from the province and city name São Paulo and the suffix –<italic>ensis</italic>, indicating geographical origin.</p></tp:treatment-sec><tp:treatment-sec sec-type="material" id="SECID0EIKAK"><title>Other material examined.</title><p>1♀, leafmines, <bold>Brazil</bold>, São Paulo, Garulhos, park near airport terminal, 19.viii.2000, EvN no 2000133 [rearing number], leafmines on unidentified <tp:taxon-name><tp:taxon-name-part taxon-name-part-type="family">Myrtaceae</tp:taxon-name-part></tp:taxon-name>, E.J. van Nieukerken, adult emergence 11–14.ix.2000, genitalia slide Ev4505, <named-content xmlns:xlink="http://www.w3.org/1999/xlink" content-type="dwc:institutional_code" xlink:type="simple">RMNH</named-content>.INS.24505 (<named-content xmlns:xlink="http://www.w3.org/1999/xlink" content-type="dwc:institutional_code" xlink:type="simple">RMNH</named-content>).</p></tp:treatment-sec><tp:treatment-sec><!--Section generated to contain objects referenced in tp:taxon-treatment.--><fig id="F28" position="float" orientation="portrait"><label>Figures 117–120.</label><caption><p>
          <italic><tp:taxon-name><tp:taxon-name-part taxon-name-part-type="genus">Hesperolyra</tp:taxon-name-part></tp:taxon-name></italic> gen. n., adult habitus. <bold>117</bold> <italic><tp:taxon-name><tp:taxon-name-part taxon-name-part-type="genus">Hesperolyra</tp:taxon-name-part> <tp:taxon-name-part taxon-name-part-type="species">diskusi</tp:taxon-name-part></tp:taxon-name></italic>, male paratype, <named-content xmlns:xlink="http://www.w3.org/1999/xlink" content-type="dwc:institutional_code" xlink:type="simple">RMNH</named-content>.INS.24501 <bold>118</bold> <italic><tp:taxon-name><tp:taxon-name-part taxon-name-part-type="genus">Hesperolyra</tp:taxon-name-part> <tp:taxon-name-part taxon-name-part-type="species">diskusi</tp:taxon-name-part></tp:taxon-name></italic>, female paratype, <abbrev xmlns:xlink="http://www.w3.org/1999/xlink" content-type="institution" xlink:title="Natural History Museum, London, UK" id="ABBRID0EVMDI" xlink:type="simple">BMNH</abbrev>(E)1625477 <bold>119</bold> <italic><tp:taxon-name><tp:taxon-name-part taxon-name-part-type="genus">Hesperolyra</tp:taxon-name-part> <tp:taxon-name-part taxon-name-part-type="species">saopaulensis</tp:taxon-name-part></tp:taxon-name></italic>, female holotype <bold>120</bold> <italic><tp:taxon-name><tp:taxon-name-part taxon-name-part-type="genus">Hesperolyra</tp:taxon-name-part> <tp:taxon-name-part taxon-name-part-type="species">saopaulensis</tp:taxon-name-part></tp:taxon-name></italic>, female <named-content xmlns:xlink="http://www.w3.org/1999/xlink" content-type="dwc:institutional_code" xlink:type="simple">RMNH</named-content>.INS.24505. Scale bars: 1 mm.</p></caption><graphic xmlns:xlink="http://www.w3.org/1999/xlink" xlink:href="zookeys-628-001-g028.jpg" position="float" orientation="portrait" xlink:type="simple" id="oo_109018.jpg"/></fig></tp:treatment-sec><ref-list><ref id="B15"><mixed-citation xmlns:xlink="http://www.w3.org/1999/xlink" xlink:type="simple">
          <person-group><name name-style="western"><surname>Doorenweerd</surname><given-names>C</given-names></name><name name-style="western"><surname>Nieukerken</surname><given-names>EJ van</given-names></name><name name-style="western"><surname>Hoare</surname><given-names>RJB</given-names></name></person-group> (<year>2016</year>) <article-title>Phylogeny, classification and divergence times of pygmy leafmining moths (<tp:taxon-name><tp:taxon-name-part taxon-name-part-type="order">Lepidoptera</tp:taxon-name-part></tp:taxon-name>: <tp:taxon-name><tp:taxon-name-part taxon-name-part-type="family">Nepticulidae</tp:taxon-name-part></tp:taxon-name>): the earliest lepidopteran radiation on Angiosperms?</article-title> <source>Systematic Entomology</source>, <comment>early view</comment>. doi: <ext-link xlink:type="simple" ext-link-type="doi" xlink:href="10.1111/syen.12212">10.1111/syen.12212</ext-link></mixed-citation></ref></ref-list></tp:taxon-treatment>
