# Supplementary material for: New taxa, including three new genera show uniqueness of Neotropical Nepticulidae (Lepidoptera)
Source: Zookeys. 2016 Oct 31;(628):1–63. doi: 10.3897/zookeys.628.9805 (PMC5126387; doi:10.3897/zookeys.628.9805)
Supplement: XML Treatment for Acalyptris janzeni [file zookeys.628.9805-treatment16.xml]

<!DOCTYPE tp:taxon-treatment
  PUBLIC "-//TaxonX//DTD Taxonomic Treatment Publishing DTD v0 20100105//EN" "tax-treatment-NSO.dtd">
<tp:taxon-treatment xmlns:tp="http://www.plazi.org/taxpub"><tp:treatment-meta><kwd-group><label>Taxon classification</label><kwd><named-content content-type="kingdom">Animalia</named-content></kwd><kwd><named-content content-type="order">Lepidoptera</named-content></kwd><kwd><named-content content-type="family">Nepticulidae</named-content></kwd></kwd-group><mixed-citation publication-type="journal"><person-group><name><surname>van Nieukerken</surname><given-names>Erik J.</given-names></name><name><surname>Doorenweerd</surname><given-names>Camiel</given-names></name><name><surname>Nishida</surname><given-names>Kenji</given-names></name><name><surname>Snyers</surname><given-names>Chris</given-names></name></person-group><article-title>New taxa, including three new genera show uniqueness of Neotropical <tp:taxon-name><tp:taxon-name-part taxon-name-part-type="family">Nepticulidae</tp:taxon-name-part></tp:taxon-name> (<tp:taxon-name><tp:taxon-name-part taxon-name-part-type="order">Lepidoptera</tp:taxon-name-part></tp:taxon-name>)</article-title><source>Zookeys</source><day>31</day><month>10</month><year>2016</year><volume>2016</volume><issue>628</issue><fpage>1</fpage><lpage>63</lpage><pub-id pub-id-type="doi">10.3897/zookeys.628.9805</pub-id></mixed-citation></tp:treatment-meta><tp:nomenclature><tp:taxon-name>
              <tp:taxon-name-part taxon-name-part-type="genus">Acalyptris</tp:taxon-name-part>
              <tp:taxon-name-part taxon-name-part-type="species">janzeni</tp:taxon-name-part>
              <object-id xmlns:xlink="http://www.w3.org/1999/xlink" content-type="zoobank" xlink:type="simple">http://zoobank.org/06E144D5-A691-4923-A9EF-24274CC65610</object-id>
            </tp:taxon-name><tp:taxon-authority>van Nieukerken &amp; Nishida</tp:taxon-authority><tp:taxon-status xmlns:xlink="http://www.w3.org/1999/xlink" xlink:type="simple">sp. n.</tp:taxon-status></tp:nomenclature><tp:treatment-sec sec-type="Holotype male" id="SECID0EVMAK"><title>Holotype male.</title><p>
              <bold>Costa Rica</bold>, Guanacaste Province, ACG Santa Rosa Station, <named-content xmlns:xlink="http://www.w3.org/1999/xlink" content-type="dwc:verbatimCoordinates" xlink:type="simple"><named-content content-type="geo-json" specific-use="{&#34;type&#34;:&#34;Point&#34;,&#34;coordinates&#34;:[-85.618453,10.839528]}" id="NCID0EANAK" xlink:type="simple">10°50'22.30"N, 085°37'6.43"W</named-content></named-content>, 293 m, 22.vi.2003, light sheet, Kenji Nishida, Genitalia slide EvN3673, <named-content xmlns:xlink="http://www.w3.org/1999/xlink" content-type="dwc:institutional_code" xlink:type="simple">RMNH</named-content>.INS.23673 (<named-content xmlns:xlink="http://www.w3.org/1999/xlink" content-type="dwc:institutional_code" xlink:type="simple">RMNH</named-content>).</p></tp:treatment-sec><tp:treatment-sec sec-type="Differential diagnosis" id="SECID0EVNAK"><title>Differential diagnosis.</title><p>Externally a dull species, not distinguishable from others without obvious colour pattern. The male genitalia are characterised by the bifid pseuduncus, lateral support rods and several large curved carinal spines.</p></tp:treatment-sec><tp:treatment-sec sec-type="description" id="SECID0E1NAK"><title>Description.</title><p>
              <italic>Male</italic> (Figs <xref ref-type="fig" rid="F34">142</xref>, <xref ref-type="fig" rid="F34">143</xref>). Head: frontal tuft and collar pale yellow, scape and pedicel white, flagellum brown, antenna with 35–40 segments (n=4). Thorax and forewing irrorate yellowish white with brown, caused by dark tipped scales; an indistinct cilia line, terminal fringe white. Hindwing grey brown, no special scales; costal bristles present.</p><fig id="F34" position="float" orientation="portrait"><label>Figures 142–148.</label><caption><p>
          <italic><tp:taxon-name><tp:taxon-name-part taxon-name-part-type="genus">Acalyptris</tp:taxon-name-part> <tp:taxon-name-part taxon-name-part-type="species">janzeni</tp:taxon-name-part></tp:taxon-name></italic>. <bold>142–133</bold> Holotype, metathorax and hindwings broken off and glued to the polyporus strip, scales 1 mm <bold>144–146</bold> Holotype, male genitalia. Slide EvN3673 <bold>147–148</bold> Male genitalia, slide JCK8232. Scales: 1 mm (<bold>142–143</bold>), 100 µm (rest).</p></caption><graphic xmlns:xlink="http://www.w3.org/1999/xlink" xlink:href="zookeys-628-001-g034.jpg" position="float" orientation="portrait" xlink:type="simple" id="oo_109025.jpg"/></fig><p>
              <italic>Female</italic>. Unknown.</p><p>
              <italic>Measurements</italic>. Male: forewing length 1.7 mm, wingspan: 4.2 mm.</p><p>
              <italic>Male genitalia</italic> (Figs <xref ref-type="fig" rid="F34">144</xref>–<xref ref-type="fig" rid="F35">149</xref>). Capsule length 250–280 µm. Vinculum ventral plate deeply bilobed; a pair of lateral support rods running from valval attachment to gnathos. Tegumen forming a bilobed pseuduncus. Uncus inverted Y-shaped, with lateral arms expanded, and central process distally widened. Gnathos with narrow triangular central element. Valva length ca 250–255 µm, narrow, with prominent setal sockets along inner margin, tip straight and pointed; sublateral processes distinct, transverse bar of transtilla absent. Phallus length ca 300 µm, carinal processes excluded; phallus wall ventrally with finger-shaped medial process; in total 5 long and curved <!--PageBreak--><!--PageBreak-->carinal processes, the dorsal pair curving almost 180 degrees; vesica with indistinct plate-like sclerotisation, no cornuti observed.</p><fig id="F35" position="float" orientation="portrait"><label>Figure 149.</label><caption><p>
          <italic><tp:taxon-name><tp:taxon-name-part taxon-name-part-type="genus">Acalyptris</tp:taxon-name-part> <tp:taxon-name-part taxon-name-part-type="species">janzeni</tp:taxon-name-part></tp:taxon-name></italic>, phallus, holotype. Scale: 100 µm.</p></caption><graphic xmlns:xlink="http://www.w3.org/1999/xlink" xlink:href="zookeys-628-001-g035.jpg" position="float" orientation="portrait" xlink:type="simple" id="oo_109026.jpg"/></fig></tp:treatment-sec><tp:treatment-sec sec-type="biology" id="SECID0EXQAK"><title>Biology.</title><p>
              <italic>Host plant</italic>. Unknown.</p><p>
              <italic>Voltinism and habits</italic>. Adults found from late June to early August and again November to mid-March. Collected at light and in malaise traps.</p></tp:treatment-sec><tp:treatment-sec sec-type="distribution" id="SECID0EDRAK"><title>Distribution.</title><p>Costa Rica: Guanacaste Province, Área de Conservación Guanacaste. Coordinates type locality: <named-content xmlns:xlink="http://www.w3.org/1999/xlink" content-type="dwc:verbatimCoordinates" xlink:type="simple"><named-content content-type="geo-json" specific-use="{&#34;type&#34;:&#34;Point&#34;,&#34;coordinates&#34;:[-85.612000,10.834000]}" id="NCID0EMRAK" xlink:type="simple">N10.83400, W85.61200</named-content></named-content>. It is a sub-humid to humid tropical dry (deciduous) forest with five to six months of dry season (<xref ref-type="bibr" rid="B20">Herrera Soto and Gómez Pignataro 1993</xref>).</p></tp:treatment-sec><tp:treatment-sec sec-type="DNA barcode" id="SECID0EVRAK"><title>
              DNA barcode.</title><p>We have DNA barcodes of all ten known specimens, the holotype differs 2.3% from the other specimens.</p></tp:treatment-sec><tp:treatment-sec sec-type="remarks" id="SECID0EDSAK"><title>Remarks.</title><p>The combination of the venation, absence of transverse bar of transtilla and presence of lateral support rods makes this a typical New World <italic><tp:taxon-name><tp:taxon-name-part taxon-name-part-type="genus">Acalyptris</tp:taxon-name-part></tp:taxon-name></italic> species, probably belonging to the <italic><tp:taxon-name><tp:taxon-name-part taxon-name-part-type="genus">Acalyptris</tp:taxon-name-part> <tp:taxon-name-part taxon-name-part-type="species">scirpi</tp:taxon-name-part></tp:taxon-name></italic> group. The DNA barcode does not place it close to any <italic><tp:taxon-name><tp:taxon-name-part taxon-name-part-type="genus">Acalyptris</tp:taxon-name-part></tp:taxon-name></italic> species of which the barcode is known. Morphologically there are similarities to several species described from Belize: <italic><tp:taxon-name><tp:taxon-name-part taxon-name-part-type="genus">Acalyptris</tp:taxon-name-part> <tp:taxon-name-part taxon-name-part-type="species">bifidus</tp:taxon-name-part></tp:taxon-name></italic> Puplesis &amp; Robinson, 2000 and <italic><tp:taxon-name><tp:taxon-name-part taxon-name-part-type="genus">Acalyptris</tp:taxon-name-part> <tp:taxon-name-part taxon-name-part-type="species">unicornis</tp:taxon-name-part></tp:taxon-name></italic> Puplesis &amp; Robinson, 2000. It is remarkable that the holotype barcode has a 2.3% distance to the Malaise trapped specimens, found in almost the same locality. More material is needed to see whether this is a case of cryptic species, or a unusual high variation in the population.</p><!--PageBreak--></tp:treatment-sec><tp:treatment-sec sec-type="etymology" id="SECID0E1TAK"><title>Etymology.</title><p>Janzeni: a noun in genitive case, based on the family name Janzen, to honour Daniel H. Janzen, collector of part of the material, for his long time dedication to study the tropical <tp:taxon-name><tp:taxon-name-part taxon-name-part-type="order">Lepidoptera</tp:taxon-name-part></tp:taxon-name> fauna of the Guanacaste Conservation area in great detail, both ecologically and taxonomically, and his enthusiastic support of DNA barcoding (eg. <xref ref-type="bibr" rid="B23">Janzen et al. 2009</xref>).</p></tp:treatment-sec><tp:treatment-sec sec-type="material" id="SECID0ENUAK"><title>Other material examined.</title><p>6♂ [DNA barcoded ethanol material]: <bold>Costa Rica</bold>, Guanacaste, Área de Conservación Guanacaste, Sector Santa Rosa, Bosque San Emilio, Forest, Malaise trap, 300 m, <named-content xmlns:xlink="http://www.w3.org/1999/xlink" content-type="dwc:verbatimCoordinates" xlink:type="simple"><named-content content-type="geo-json" specific-use="{&#34;type&#34;:&#34;Point&#34;,&#34;coordinates&#34;:[-85.613800,10.843800]}" id="NCID0E3UAK" xlink:type="simple">10.8438, -85.6138</named-content></named-content>, Dan Janzen: 1♂, trap GMP#00624, 31.vii–6.viii.2012, BIOUG05419-H06, genitalia slide JCK8232; 1♂, trap GMP#01813, 6–13.xi.2012, BIOUG09432-B01; 2♂, trap GMP#01815, 20–27.xi.2012, BIOUG09436-B12, BIOUG09436-C06; 1♂, trap GMP#01817, 4–11.xii.2012, BIOUG09441-C02; 1♂, trap GMP#01825, 29.i–5.ii.2013, BIOUG10108-C05 (<named-content xmlns:xlink="http://www.w3.org/1999/xlink" content-type="dwc:institutional_code" xlink:type="simple">RMNH</named-content>).</p></tp:treatment-sec><tp:treatment-sec sec-type="More data from BOLD" id="SECID0EJVAK"><title>More data from <abbrev xmlns:xlink="http://www.w3.org/1999/xlink" xlink:title="Barcode of Life data Systems" id="ABBRID0EOVAK" xlink:type="simple">BOLD</abbrev></title><p>[specimens not examined, same <abbrev xmlns:xlink="http://www.w3.org/1999/xlink" xlink:title="Barcode Index Number" id="ABBRID0ETVAK" xlink:type="simple">BIN</abbrev>] 3 adults, same locality: trap GMP#01824, 22–29.i.2013, BIOUG18276-D11; trap GMP#01826, 5–12.ii.2013, BIOUG18337-A10; trap GMP#01830, 12–19.iii.2013, BIOUG18605-F04 (<named-content xmlns:xlink="http://www.w3.org/1999/xlink" content-type="dwc:institutional_code" xlink:type="simple">BIOUG</named-content>).</p></tp:treatment-sec><ref-list><ref id="B20"><mixed-citation xmlns:xlink="http://www.w3.org/1999/xlink" xlink:type="simple">
          <person-group><name name-style="western"><surname>Herrera Soto</surname><given-names>W</given-names></name><name name-style="western"><surname>Gómez Pignataro</surname><given-names>LD</given-names></name></person-group> (<year>1993</year>) <source>Mapa de unidades bióticas de Costa Rica. Escala 1:685.000</source>. <publisher-name>US Fish &amp; Wildlife Service – TNC – INCAFO – CBCCR – INBio – Fundación Gómez – Dueñas</publisher-name>, <publisher-loc>San José, Costa Rica</publisher-loc> (<comment>map</comment>).</mixed-citation></ref><ref id="B23"><mixed-citation xmlns:xlink="http://www.w3.org/1999/xlink" xlink:type="simple">
          <person-group><name name-style="western"><surname>Janzen</surname><given-names>DH</given-names></name><name name-style="western"><surname>Hallwachs</surname><given-names>W</given-names></name><name name-style="western"><surname>Blandin</surname><given-names>P</given-names></name><name name-style="western"><surname>Burns</surname><given-names>JM</given-names></name><name name-style="western"><surname>Cadiou</surname><given-names>J-M</given-names></name><name name-style="western"><surname>Chacon</surname><given-names>I</given-names></name><name name-style="western"><surname>Dapkey</surname><given-names>T</given-names></name><name name-style="western"><surname>Deans</surname><given-names>AR</given-names></name><name name-style="western"><surname>Epstein</surname><given-names>ME</given-names></name><name name-style="western"><surname>Espinoza</surname><given-names>B</given-names></name><name name-style="western"><surname>Franclemont</surname><given-names>JG</given-names></name><name name-style="western"><surname>Haber</surname><given-names>WA</given-names></name><name name-style="western"><surname>Hajibabaei</surname><given-names>M</given-names></name><name name-style="western"><surname>Hall</surname><given-names>JPW</given-names></name><name name-style="western"><surname>Hebert</surname><given-names>PDN</given-names></name><name name-style="western"><surname>Gauld</surname><given-names>ID</given-names></name><name name-style="western"><surname>Harvey</surname><given-names>DJ</given-names></name><name name-style="western"><surname>Hausmann</surname><given-names>A</given-names></name><name name-style="western"><surname>Kitching</surname><given-names>IJ</given-names></name><name name-style="western"><surname>Lafontaine</surname><given-names>D</given-names></name><name name-style="western"><surname>Landry</surname><given-names>J-F</given-names></name><name name-style="western"><surname>Lemaire</surname><given-names>C</given-names></name><name name-style="western"><surname>Miller</surname><given-names>JY</given-names></name><name name-style="western"><surname>Miller</surname><given-names>JS</given-names></name><name name-style="western"><surname>Miller</surname><given-names>LE</given-names></name><name name-style="western"><surname>Miller</surname><given-names>S</given-names></name><name name-style="western"><surname>Montero</surname><given-names>J</given-names></name><name name-style="western"><surname>Munroe</surname><given-names>E</given-names></name><name name-style="western"><surname>Green</surname><given-names>SR</given-names></name><name name-style="western"><surname>Ratnasingham</surname><given-names>S</given-names></name><name name-style="western"><surname>Rawlins</surname><given-names>JE</given-names></name><name name-style="western"><surname>Robbins</surname><given-names>RK</given-names></name><name name-style="western"><surname>Rodriguez</surname><given-names>JJ</given-names></name><name name-style="western"><surname>Rougerie</surname><given-names>R</given-names></name><name name-style="western"><surname>Sharkey</surname><given-names>MJ</given-names></name><name name-style="western"><surname>Smith</surname><given-names>MA</given-names></name><name name-style="western"><surname>Solis</surname><given-names>MA</given-names></name><name name-style="western"><surname>Sullivan</surname><given-names>JB</given-names></name><name name-style="western"><surname>Thiaucourt</surname><given-names>P</given-names></name><name name-style="western"><surname>Wahl</surname><given-names>DB</given-names></name><name name-style="western"><surname>Weller</surname><given-names>SJ</given-names></name><name name-style="western"><surname>Whitfield</surname><given-names>JB</given-names></name><name name-style="western"><surname>Willmott</surname><given-names>KR</given-names></name><name name-style="western"><surname>Wood</surname><given-names>DM</given-names></name><name name-style="western"><surname>Woodley</surname><given-names>NE</given-names></name><name name-style="western"><surname>Wilson</surname><given-names>JJ</given-names></name></person-group> (<year>2009</year>) <article-title>Integration of DNA barcoding into an ongoing inventory of complex tropical biodiversity.</article-title> <source>Molecular Ecology Resources</source> <volume>9</volume>: <fpage>1</fpage>–<lpage>26</lpage>. doi: <ext-link xlink:type="simple" ext-link-type="doi" xlink:href="10.1111/j.1755-0998.2009.02628.x">10.1111/j.1755-0998.2009.02628.x</ext-link></mixed-citation></ref></ref-list></tp:taxon-treatment>
